# Supplementary material for: Leveraging baseline transcriptional features and information from single-cell data to power the prediction of influenza vaccine response
Source: Front Cell Infect Microbiol. 2024 Feb 7;14:1243586. doi: 10.3389/fcimb.2024.1243586 (PMC10879619; doi:10.3389/fcimb.2024.1243586)
Supplement: Supplementary file 2 [file Table_1.xlsx]

## Sheet: Table S1
	Table S1 Summary information for gene expression data used
	Source	Accession number	Technology	Participants	Samples	Publication
	HIPC	IS2	Microarray or RNA sequencing	1221	4104	PMID: 36266291
	CNCB	OMIX001643	Single-cell RNA sequencing	6	18	PMID: 36163452
	GEO	GSE206265	Single-cell cellular indexing of transcriptomes and epitopes sequencing	24	86	PMID: 36599369
	GEO	GSE194378	RNA sequencing	75	412	PMID: 36599369

## Sheet: Table S2
	Table S2 Baseline information of individuals from training and test cohort
				All	High Responders	Low Responders	P
	Traininga	Sex	Female	447(58.58)	211(55.24)	236(61.94)	0.0707673
			Male	316(41.42)	171(44.76)	145(38.06)
		Age		31.00(22.55,62.73)	29.12(22.72,59.00)	36.00(22.50,66.00)	0.0540735
		Ethnic	White	401(52.56)	199(52.09)	202(53.02)	0.854718
			Non-white	362(47.44)	183(47.91)	179(46.98)
	Testa	Sex	Female	32(56.14)	16(53.33)	16(59.26)	0.854886
			Male	25(43.86)	14(46.67)	11(40.74)
		Age		47.55(34.66,59.13)	54.04(40.6,67.14)	41.42(34.61,51.91)	0.0516585
		Ethnic	White	45(78.95)	23(76.67)	22(81.48)	0.904591
			Non-white	12(21.05)	7(23.33)	5(18.52)
	Trainingb	Sex	Female	477(58.38)	232(65.91)	245(52.69)	0.000195521
			Male	340(41.62)	120(34.09)	220(47.31)
		Age		34.40(23.00,63.00)	55.00(29.00,67.00)	25.00(21.30,58.00)	4.49757e-23
		Ethnic	White	440(53.86)	274(77.84)	166(35.7)	1.26366e-32
			Non-white	377(46.14)	78(22.16)	299(64.3)
	Testb	Sex	Female	37(52.11)	17(56.67)	20(48.78)	0.676976
			Male	34(47.89)	13(43.33)	21(51.22)
		Age		44.75(34.17,57.69)	48.26(33.8,59.74)	41.42(34.61,52.75)	0.427655
		Ethnic	White	56(78.87)	23(76.67)	33(80.49)	0.924052
			Non-white	15(21.13)	7(23.33)	8(19.51)
	a Influenza vaccine response is defined based on adjMFC; b Influenza vaccine response is defined based on seroconversion

## Sheet: Table S3
	Table S3 Marker genes used for cell type definition
	Cell type	Marker genes	Cell number
	T cell	CD2, CD3D, CD3E, CD3G	49269
	CD4+T cell	CD3D, CD4	29745
	CD4+T naïve cell	CD4, CCR7, SELL	14668
	CD4+T effector memory cell	CD4, GZMK, GZMA, GPR183, S100A4	1549
	CD4+T memory cell	CD4, GPR183, S100A4	11537
	CD4+T ISG cell	CD4, ISG15, IFI6	332
	Treg	CD4, FOXP3, RORC	1659
	CD8+T cell	CD3D, CD8A, CD8B	14009
	CD8+T naïve cell	CD8A, CCR7, SELL	6868
	CD8+T effector cell	CD8A, GNLY, GZMB	3125
	CD8+T effector memory cell	CD8A, GZMK, GZMA, GPR183, S100A4	4016
	Proliferative T cell	CD3D, MKI67,TYMS,PCNA	722
	Gamma delta T cell	CD3D, TRGV9,TRDV2	2179
	MAIT	CD3D, SLC4A10,TRAV1-2	2614
	NK	KLRF1, FGFBP2, KLRC1	6523
	NKT	CD2, KLRF1, FGFBP2	6598
	B naïve cell	CD79A, MS4A1, IGHD, TCL1A	4801
	B memory cell	CD79A, MS4A1, CD27	2473
	Plasma cell	CD79A, JSRP1	659
	CD14+ Monocyte	LYZ, CD68, CD14, S100A12, S100A8	11826
	CD16+ Monocyte	LYZ, CD68, C1QC, FCGR3A	2415
	cDC	LYZ, CD1C, CLEC10A	680
	pDC	CD68, CD1C, LILRA4, SERPINF1	420
	PLT	PF4, PPBP, GNG11, CAVIN2	1014
	Abbreviation: ISG: interferon stimulated gene, Treg: regulatory T cell, MAIT: mucosal-associated invariant T cell, NK: natural killer cell, NKT: natural killer T cells, DC: dendritic cell, pDC: plasmacytoid dendritic cell, PLT: platelet

## Sheet: Table S4
	Table S4 DEGs identified at day 1~3 post-influenza vaccination compared with baseline
	Gene	log2FCs	Average Expression	P values	Adjusted P values
	GBP1	0.5761	6.43332	2.14091e-54	2.15932e-50
	UBE2L6	0.345334	8.29582	1.36317e-52	6.87446e-49
	STAT1	0.401858	9.37792	2.14021e-51	7.19537e-48
	PSTPIP2	0.390417	6.95249	1.70295e-49	3.43519e-46
	SERPING1	0.945573	4.24139	1.37879e-49	3.43519e-46
	WARS1	0.427063	8.97197	5.87151e-47	9.87001e-44
	IFI35	0.362742	6.84888	1.40833e-45	2.02921e-42
	STAT2	0.282966	8.15325	2.18576e-43	2.75569e-40
	GBP2	0.280685	6.76723	6.08404e-43	6.81818e-40
	PSME1	0.175781	8.53452	2.91557e-42	2.94065e-39
	VAMP5	0.353031	7.9079	2.77445e-39	2.54392e-36
	MYOF	0.520676	4.99194	8.41408e-39	7.07203e-36
	SAMD4A	0.483794	3.24946	1.06562e-33	8.26756e-31
	NPC2	0.191439	9.02191	2.37672e-33	1.71225e-30
	XAF1	0.343189	7.53107	6.26429e-33	4.21211e-30
	ETV7	0.540799	3.15468	1.94284e-32	1.22472e-29
	GCH1	0.320027	6.79122	2.94775e-32	1.74888e-29
	APOL6	0.460619	6.68502	1.12931e-31	6.32787e-29
	TRAFD1	0.230309	7.40424	3.54889e-31	1.8839e-28
	IFIH1	0.334245	4.3749	3.77069e-31	1.90156e-28
	CXCL10	0.695343	2.8192	5.29261e-31	2.54197e-28
	ATF5	0.246746	4.34102	9.15367e-31	4.19654e-28
	OAS3	0.470516	6.48737	1.23128e-30	5.39943e-28
	SCO2	0.289155	5.40931	4.38392e-30	1.84234e-27
	SRBD1	0.188079	5.13825	5.0748e-30	2.04738e-27
	EPB41L3	0.337303	5.14117	8.24727e-30	3.19931e-27
	CALCOCO2	0.184594	8.15638	9.76013e-30	3.64595e-27
	IFIT3	0.498281	6.11547	2.63341e-29	9.48591e-27
	RSAD2	0.617085	3.96212	3.82609e-28	1.33069e-25
	AIM2	0.341912	3.48043	7.78981e-28	2.61894e-25
	HERC5	0.355268	4.02347	1.42442e-26	4.63443e-24
	IFITM3	0.451209	6.66229	2.0526e-26	6.46955e-24
	SQOR	0.197191	7.16867	2.22429e-26	6.79824e-24
	DENND1A	0.244035	6.02642	3.69145e-26	1.09506e-23
	TRIM22	0.231931	8.53285	6.99202e-26	2.0149e-23
	IFI44L	0.582211	6.04871	2.39871e-25	6.7204e-23
	CBX7	-0.179883	5.79959	6.30948e-25	1.71993e-22
	PSMB9	0.191967	9.49788	6.72071e-25	1.78382e-22
	DDX58	0.265504	5.01318	1.06175e-24	2.74586e-22
	P2RX7	0.231773	5.09166	1.13077e-24	2.85124e-22
	PARP12	0.194718	6.5446	1.27876e-24	3.14575e-22
	SORT1	0.276501	7.31016	1.35181e-24	3.24627e-22
	SLC6A12	0.282341	4.18173	1.50131e-24	3.52144e-22
	IL15	0.246379	3.07467	5.31213e-24	1.21768e-21
	SCARB2	0.165496	6.29196	5.66699e-24	1.27016e-21
	MICB	0.176252	6.44418	1.26011e-23	2.76294e-21
	C1QB	0.566663	4.65947	1.47891e-23	3.17368e-21
	DDX60	0.281731	4.7952	2.25612e-23	4.64392e-21
	CNDP2	0.150135	7.87021	2.22839e-23	4.64392e-21
	SLAMF8	0.478868	4.34376	2.51078e-23	5.06474e-21
	SNTB1	0.159779	7.29704	2.94934e-23	5.83276e-21
	EIF2AK2	0.248111	5.44	3.74548e-23	7.26479e-21
	MT2A	0.257467	9.76267	4.34094e-23	8.26089e-21
	IRF7	0.230625	6.1807	4.946e-23	9.23804e-21
	LHFPL2	0.282229	5.3098	5.58471e-23	1.02413e-20
	TLR7	0.279899	6.141	5.99904e-23	1.08047e-20
	CASP5	0.428446	4.03089	1.38781e-22	2.45569e-20
	TCN2	0.350947	5.64519	1.9188e-22	3.33672e-20
	CEACAM1	0.297238	3.41712	2.28102e-22	3.89938e-20
	LAMP3	0.437951	4.02178	3.80462e-22	6.39556e-20
	TYMP	0.266604	8.13596	3.97592e-22	6.57396e-20
	IFI44	0.399322	4.40857	8.0603e-22	1.31123e-19
	PLSCR1	0.338289	6.32057	1.46099e-21	2.33898e-19
	APOL2	0.248014	5.57735	1.88711e-21	2.97397e-19
	IFIT2	0.34931	6.00528	2.23511e-21	3.46821e-19
	RTP4	0.318234	5.43863	2.95215e-21	4.51141e-19
	TDRD7	0.18058	4.37693	1.11909e-20	1.68465e-18
	P2RY14	0.473126	4.65235	1.37823e-20	2.04424e-18
	OASL	0.33512	5.05289	1.71437e-20	2.50595e-18
	CUL1	0.154215	7.68716	2.5628e-20	3.69262e-18
	PITPNC1	-0.141121	7.79442	3.89267e-20	5.52978e-18
	PSMB10	0.154792	7.9975	4.07747e-20	5.71186e-18
	ABCC5	-0.174849	4.29084	6.49155e-20	8.96901e-18
	ATOX1	0.141467	5.62894	7.30266e-20	9.95333e-18
	OAS2	0.249137	7.67038	1.10376e-19	1.48434e-17
	BST2	0.177812	6.85858	1.22022e-19	1.61936e-17
	MX1	0.319297	7.03805	1.24186e-19	1.62667e-17
	PARP3	0.147922	3.59221	1.38454e-19	1.79032e-17
	DHRS9	0.233214	2.33251	1.66792e-19	2.12945e-17
	RHBDF2	0.169142	5.78877	2.77975e-19	3.46222e-17
	TRIM21	0.170072	6.29455	2.78048e-19	3.46222e-17
	IFIT1	0.428669	5.37125	3.26773e-19	4.01931e-17
	AKR1B1	-0.110595	7.09652	3.61539e-19	4.39335e-17
	DUSP3	0.16035	6.15329	7.3963e-19	8.88084e-17
	ECHDC2	-0.159358	4.85119	9.15033e-19	1.08577e-16
	MICU1	0.149742	7.38596	9.86515e-19	1.15698e-16
	LGALS3BP	0.323552	6.81433	1.28413e-18	1.4887e-16
	IRF9	0.146395	7.17142	1.48169e-18	1.69821e-16
	SRC	0.218162	5.77536	2.21376e-18	2.50876e-16
	TIMM10	0.262344	3.96083	3.2882e-18	3.68498e-16
	ATF3	0.542446	4.17611	3.60564e-18	3.99631e-16
	SP110	0.108765	7.63114	5.45643e-18	5.98191e-16
	TOR1B	0.147556	6.34124	8.2158e-18	8.91017e-16
	PSMB8	0.126814	8.16363	9.66219e-18	1.03673e-15
	ETV6	0.14469	7.46571	1.29381e-17	1.37362e-15
	CLDND1	-0.13343	7.52313	2.4944e-17	2.59366e-15
	OAS1	0.338059	8.31626	2.46479e-17	2.58957e-15
	JAK2	0.233982	6.80505	3.07367e-17	3.13142e-15
	SECTM1	0.313441	8.37247	2.901e-17	2.98566e-15
	CTSL	0.258628	4.87958	3.82353e-17	3.85641e-15
	TRIM5	0.186111	5.28128	1.15781e-16	1.14487e-14
	ADAP2	0.172137	6.0099	1.15626e-16	1.14487e-14
	DHX58	0.219951	5.4843	2.14683e-16	2.10222e-14
	MRPL44	0.129552	4.61266	2.36096e-16	2.24648e-14
	MTHFD2	0.18505	7.25093	2.31777e-16	2.22638e-14
	STX11	0.212835	8.14084	2.26942e-16	2.2009e-14
	KYNU	0.176285	5.4494	2.75795e-16	2.59969e-14
	CYBB	0.182963	10.9536	6.36542e-16	5.9446e-14
	TMEM140	0.199678	5.5758	8.39037e-16	7.69321e-14
	MSRB2	0.140259	6.64716	7.88936e-16	7.30019e-14
	LILRB4	0.231125	7.10358	1.10661e-15	1.00552e-13
	LRIG1	-0.196552	6.19239	1.20563e-15	1.08572e-13
	IGF2BP3	0.302277	4.42056	1.52518e-15	1.36132e-13
	IFI6	0.252502	8.07163	1.66163e-15	1.47011e-13
	PSMB2	0.0905256	9.2455	2.25721e-15	1.97967e-13
	PANK2	0.0845672	5.97108	2.94775e-15	2.54111e-13
	PSMB3	0.0936413	9.56878	2.85732e-15	2.48439e-13
	TNFSF10	0.210917	8.1532	3.09987e-15	2.6496e-13
	GNS	0.140393	8.96383	4.75971e-15	4.03415e-13
	KLRB1	-0.233179	8.42055	4.96489e-15	4.17299e-13
	SHTN1	0.233961	4.7902	9.5884e-15	7.99245e-13
	DRAM1	0.170526	4.42101	1.2024e-14	9.78017e-13
	TNFAIP2	0.203586	7.00427	1.10815e-14	9.08679e-13
	YPEL1	-0.200094	4.84777	1.28013e-14	1.02471e-12
	RPL15	-0.0958405	9.80367	9.98193e-15	8.25227e-13
	PPP3CC	-0.129298	6.98949	1.37369e-14	1.09095e-12
	PIK3IP1	-0.170182	9.05247	1.26809e-14	1.0232e-12
	MAP4K1	-0.128479	6.91023	1.43701e-14	1.13232e-12
	LY9	-0.179021	7.18046	1.5229e-14	1.19069e-12
	CUTC	-0.122151	6.08075	1.65176e-14	1.27173e-12
	ATP1B3	0.155632	5.84117	1.82166e-14	1.38145e-12
	PSENEN	0.14165	7.87158	1.63212e-14	1.26627e-12
	PRKCH	-0.12438	9.09908	1.7462e-14	1.33426e-12
	IFIT5	0.308738	5.8754	2.42488e-14	1.82517e-12
	SPATS2L	0.294933	4.41885	2.75582e-14	2.02885e-12
	ZNF395	-0.120782	6.68204	2.53246e-14	1.87812e-12
	RPS6	-0.111497	10.8615	2.4757e-14	1.84962e-12
	RPS3	-0.108595	11.2646	2.85473e-14	2.08643e-12
	CERK	-0.11319	7.05675	3.54058e-14	2.56908e-12
	CASP7	0.217888	5.58618	4.08612e-14	2.94375e-12
	AFF1	0.163302	6.81092	4.33562e-14	3.10135e-12
	PLEKHO1	0.124468	8.49252	5.66069e-14	3.96484e-12
	EIF3L	-0.0781316	9.98769	5.29342e-14	3.75982e-12
	GZMK	-0.244814	8.40995	5.94919e-14	4.13817e-12
	EIF4B	-0.0991972	10.4682	5.60532e-14	3.95351e-12
	PML	0.186541	5.39407	8.9725e-14	6.11464e-12
	RASSF1	-0.12419	6.21855	8.53224e-14	5.85416e-12
	IL7R	-0.188554	9.85792	7.49184e-14	5.17553e-12
	CEP68	-0.247962	5.29492	1.0177e-13	6.84299e-12
	GADD45B	0.188331	7.7174	1.01624e-13	6.84299e-12
	MFGE8	-0.164894	4.80426	1.26362e-13	8.22248e-12
	ADAR	0.107826	8.50688	1.03074e-13	6.88482e-12
	MTMR11	0.15124	3.29234	1.3636e-13	8.76007e-12
	KARS1	0.0888524	8.13926	1.11593e-13	7.35639e-12
	CD2	-0.148864	8.66476	1.09303e-13	7.25281e-12
	IFI16	0.135551	7.81777	1.18197e-13	7.74116e-12
	KLHL3	-0.175498	3.18194	1.61429e-13	1.03049e-11
	SPOCK2	-0.139355	9.38369	1.30092e-13	8.41098e-12
	LETMD1	-0.0873741	6.09834	1.96231e-13	1.24477e-11
	NOD2	0.176659	5.77777	2.20582e-13	1.38186e-11
	TMEM51	0.242235	3.61929	2.428e-13	1.51166e-11
	TENT5A	0.143453	6.20443	2.16513e-13	1.36485e-11
	MARCO	0.29485	5.49781	2.464e-13	1.52466e-11
	ABCA2	-0.309852	5.19601	3.09975e-13	1.90634e-11
	OGFR	0.128377	8.28108	3.15742e-13	1.93004e-11
	IL12RB1	0.150029	6.72696	3.63938e-13	2.21125e-11
	SLAMF1	-0.152669	4.35034	4.71761e-13	2.78256e-11
	SNX10	0.192239	7.69839	3.83747e-13	2.31765e-11
	SLC43A3	0.154097	7.19264	4.16419e-13	2.5e-11
	ITPR3	-0.149679	5.17467	5.4304e-13	3.18436e-11
	ATG3	0.104961	8.53063	4.52237e-13	2.69897e-11
	RPLP0	-0.123105	9.62098	4.58979e-13	2.7231e-11
	TGM3	-0.220735	2.03719	6.6035e-13	3.76287e-11
	VRK2	0.258108	6.01221	5.92314e-13	3.41376e-11
	PRKCQ	-0.142351	7.13168	5.59374e-13	3.26008e-11
	DHRS7	-0.085066	7.92194	5.62417e-13	3.26008e-11
	NUCB1	0.11495	8.35356	5.99617e-13	3.43621e-11
	TTC13	-0.107322	5.28257	8.1266e-13	4.57904e-11
	NISCH	-0.090592	6.53693	7.38441e-13	4.18422e-11
	WDR59	-0.0928365	5.52477	9.29734e-13	5.20961e-11
	ENO2	-0.220254	5.48276	9.53124e-13	5.31117e-11
	CD6	-0.143781	7.7738	1.1124e-12	6.16465e-11
	ADAM19	-0.139707	6.52258	1.22133e-12	6.69475e-11
	MAFB	0.24296	6.76026	1.20228e-12	6.62635e-11
	AGPAT4	-0.187336	3.65739	1.50824e-12	8.13484e-11
	KREMEN2	0.270261	5.76395	1.46021e-12	7.9181e-11
	ZNF589	-0.161561	3.82652	1.68298e-12	8.98125e-11
	CCNB1IP1	-0.118001	4.25865	1.69596e-12	9.00285e-11
	TAPBPL	0.147626	7.64482	1.38184e-12	7.53365e-11
	CXCR6	-0.291541	2.45487	1.8556e-12	9.7477e-11
	SESN1	-0.165565	5.35884	1.76124e-12	9.30046e-11
	FCMR	-0.149814	9.05155	1.51721e-12	8.13965e-11
	SLC2A6	0.142568	6.6482	1.95956e-12	1.02405e-10
	ALDH1A1	0.215285	7.1776	2.08857e-12	1.08584e-10
	SIDT1	-0.145349	6.10186	2.79309e-12	1.43001e-10
	SEL1L3	-0.140528	7.13743	2.65253e-12	1.36497e-10
	DIAPH2	0.124929	4.83604	3.22688e-12	1.61121e-10
	SP100	0.120934	6.23923	2.94202e-12	1.49865e-10
	DPEP2	-0.107947	6.93488	2.96032e-12	1.50039e-10
	ZNF7	-0.152557	5.00851	3.45035e-12	1.70589e-10
	FCER1A	-0.230196	5.29382	3.54072e-12	1.73491e-10
	ATP8B2	-0.159948	7.62917	3.06996e-12	1.54818e-10
	ARL2BP	-0.071981	7.5716	3.12876e-12	1.56998e-10
	RPS25	-0.11321	11.794	2.61797e-12	1.3541e-10
	IRF1	0.169315	8.97312	3.36016e-12	1.66949e-10
	CD247	-0.133799	8.21507	3.54344e-12	1.73491e-10
	KCNMB1	0.162665	4.78911	4.46855e-12	2.15645e-10
	GAS6	0.173562	4.35432	4.59732e-12	2.20803e-10
	EPHA4	-0.214686	4.95966	5.03319e-12	2.37219e-10
	ANKFY1	0.119592	6.08161	4.70081e-12	2.24703e-10
	CDC25B	-0.135718	7.28363	4.33713e-12	2.10309e-10
	ACYP1	-0.149898	2.82548	5.56038e-12	2.59639e-10
	TUT7	0.179025	6.29727	4.81618e-12	2.28056e-10
	RPS4X	-0.101719	11.3476	3.67e-12	1.7882e-10
	DPH5	-0.169398	6.34245	5.13367e-12	2.40829e-10
	CBY1	-0.127805	2.5394	6.5357e-12	3.01e-10
	FYN	-0.0876685	9.12758	4.79397e-12	2.28056e-10
	CACNA1E	0.241397	2.19162	7.34525e-12	3.35223e-10
	TNFRSF25	-0.183766	5.87159	7.55981e-12	3.43461e-10
	SSR2	-0.0799364	10.3043	6.15811e-12	2.86225e-10
	ZNF544	-0.105705	3.10319	9.1357e-12	4.04135e-10
	HLA-DMB	0.111509	9.41664	6.47674e-12	2.99653e-10
	TLE5	-0.107491	9.37184	7.01984e-12	3.21828e-10
	FAM111A	0.103885	6.94569	8.04155e-12	3.60476e-10
	IDH3A	0.0994502	7.91099	7.85569e-12	3.55303e-10
	PCMTD2	-0.125497	7.91555	7.95229e-12	3.58066e-10
	PLEKHA1	-0.141295	7.12122	8.51238e-12	3.79893e-10
	RBCK1	0.115277	7.28603	8.84203e-12	3.92866e-10
	HEBP1	0.122771	5.88673	9.99743e-12	4.40324e-10
	NCALD	-0.169717	5.15091	1.11918e-11	4.84467e-10
	SP140	0.123638	6.1204	1.09672e-11	4.76788e-10
	SRSF8	-0.0870604	7.97598	1.06152e-11	4.65501e-10
	ITK	-0.141526	7.92741	1.07533e-11	4.69512e-10
	LY6E	0.177567	8.53105	1.15663e-11	4.98539e-10
	PLCD1	-0.171673	5.33836	1.57852e-11	6.7177e-10
	PSEN2	0.148898	4.37708	1.7032e-11	7.21783e-10
	KLF4	0.235505	7.49953	1.4282e-11	6.1297e-10
	GSTO1	0.0933523	4.84509	2.02094e-11	8.45778e-10
	TCF7L2	0.259945	5.3708	1.95259e-11	8.24009e-10
	RPS14	-0.10707	10.3108	1.46568e-11	6.26394e-10
	CDC42EP2	0.157382	5.13038	2.05928e-11	8.58259e-10
	AKTIP	-0.112819	4.16263	2.27709e-11	9.45133e-10
	ACOT9	0.119135	6.05154	2.58674e-11	1.06056e-09
	HLA-DRA	0.0978706	10.8174	1.97994e-11	8.3207e-10
	IFITM1	0.135341	9.44177	2.31789e-11	9.58126e-10
	MX2	0.138961	7.91306	2.56059e-11	1.05413e-09
	GARRE1	-0.103397	5.12569	3.75869e-11	1.52249e-09
	ZAP70	-0.155689	6.84934	3.60517e-11	1.47214e-09
	P4HTM	-0.118421	5.12038	4.28242e-11	1.7277e-09
	RPS15A	-0.151753	7.76611	3.74833e-11	1.52249e-09
	TCFL5	-0.151054	5.29355	4.60331e-11	1.84976e-09
	TNS3	0.139888	4.65108	5.92307e-11	2.35197e-09
	TLE2	-0.19922	3.93076	6.16092e-11	2.43682e-09
	C5	0.163427	1.87963	6.1965e-11	2.44132e-09
	SERINC5	-0.256631	7.36146	5.77821e-11	2.30352e-09
	SUN2	-0.0891561	9.68729	5.35504e-11	2.14329e-09
	STAT4	-0.135634	6.31868	7.53838e-11	2.9356e-09
	SOCS1	0.242081	5.98722	8.10375e-11	3.13159e-09
	ATP6V0E2	-0.122614	6.06278	8.31695e-11	3.20171e-09
	IRF2	0.142669	8.65572	7.00564e-11	2.74937e-09
	GPR68	-0.219782	3.56825	1.00217e-10	3.79997e-09
	CASP1	0.111981	8.25174	7.53075e-11	2.9356e-09
	ARSB	0.213373	6.13753	8.93497e-11	3.42654e-09
	ACACB	-0.17987	3.55965	1.10303e-10	4.10522e-09
	TPMT	0.103009	4.90507	1.09566e-10	4.09289e-09
	ETS1	-0.111863	10.538	7.80494e-11	3.02772e-09
	SLC1A5	0.146118	6.14755	1.04273e-10	3.92425e-09
	GSDMD	0.121563	5.45265	1.13061e-10	4.17706e-09
	DPYD	0.170687	9.02275	9.00762e-11	3.44132e-09
	BLVRA	0.160716	7.3421	9.96124e-11	3.79129e-09
	PRORP	-0.0962718	6.86918	1.03637e-10	3.9149e-09
	PSMA5	0.0777993	6.89707	1.05849e-10	3.96873e-09
	TBC1D2B	0.086971	5.86909	1.16543e-10	4.27438e-09
	TECR	-0.097812	6.91925	1.1142e-10	4.13156e-09
	TNFAIP6	0.286755	2.88775	1.41688e-10	5.14051e-09
	IL11RA	-0.138049	4.2401	1.42571e-10	5.15403e-09
	CD40LG	-0.168178	4.68203	1.49748e-10	5.37495e-09
	CYTH1	-0.077565	8.67177	1.14732e-10	4.22332e-09
	LANCL1	-0.107895	5.8636	1.467e-10	5.28433e-09
	SNRNP70	-0.0933582	6.6173	1.51225e-10	5.40871e-09
	RPS5	-0.105815	9.83339	1.28634e-10	4.70072e-09
	RPAP3	0.108566	4.51496	1.98275e-10	7.06644e-09
	HLA-DPA1	0.11507	10.883	1.3445e-10	4.89554e-09
	CRIP2	-0.270916	5.42317	2.06096e-10	7.2428e-09
	AP3M2	-0.164291	4.86884	2.46154e-10	8.59069e-09
	VAMP3	0.0830479	7.54703	2.00423e-10	7.09285e-09
	MBTPS1	-0.0690893	7.57836	2.04161e-10	7.19989e-09
	CYP2R1	-0.151737	4.05722	2.66537e-10	9.24764e-09
	EEF2	-0.0682805	10.9665	2.00389e-10	7.09285e-09
	ZNF33B	-0.136351	4.05624	3.25907e-10	1.10323e-08
	CAMK2N1	-0.221395	4.89207	3.13544e-10	1.07565e-08
	SAMD9	0.144934	6.77005	2.66812e-10	9.24764e-09
	SGSM2	-0.0974453	5.03263	3.1504e-10	1.07712e-08
	PDK3	0.0990429	4.85859	3.21167e-10	1.09435e-08
	RPL27	-0.125307	9.39575	2.39478e-10	8.3867e-09
	ZNF337	-0.112752	4.72337	3.62775e-10	1.20757e-08
	NME3	-0.0897445	5.78061	3.57287e-10	1.19324e-08
	CD96	-0.129285	8.25291	3.08566e-10	1.06218e-08
	PEA15	0.0884268	7.31803	3.2596e-10	1.10323e-08
	AKR1A1	0.0771456	6.819	3.38707e-10	1.13495e-08
	CD5	-0.141726	8.65855	3.0404e-10	1.05019e-08
	NSUN5	-0.0974053	7.21189	3.37004e-10	1.13301e-08
	GFI1	-0.174948	5.4017	4.02593e-10	1.31836e-08
	C1QA	0.227946	2.80061	4.49325e-10	1.46663e-08
	ATP2B4	-0.115396	8.08336	3.32189e-10	1.12056e-08
	ZNF500	-0.113842	4.51223	4.56091e-10	1.48391e-08
	SKAP1	-0.124668	6.86313	3.81509e-10	1.26161e-08
	OGA	-0.103036	7.02815	3.95837e-10	1.30471e-08
	GPR183	-0.190711	8.02135	3.76199e-10	1.24814e-08
	TRAF3IP3	-0.10327	7.91505	4.00951e-10	1.31726e-08
	ITM2A	-0.15278	6.80317	4.91665e-10	1.5894e-08
	PCSK7	-0.0968673	6.41995	5.51445e-10	1.77696e-08
	CTRL	0.161896	3.8202	6.92362e-10	2.20289e-08
	IL10RA	-0.0769148	9.58771	4.83966e-10	1.56954e-08
	STAT5A	0.0807129	6.88783	5.72508e-10	1.83895e-08
	PRKCZ	-0.111275	4.9334	6.91282e-10	2.20289e-08
	STN1	0.0985428	6.20396	6.23773e-10	1.99726e-08
	IL23A	-0.222137	5.09751	7.59583e-10	2.39411e-08
	MMS19	-0.0845372	6.13708	7.2176e-10	2.2892e-08
	PLEKHB1	-0.175558	5.76688	8.02348e-10	2.52102e-08
	BCL11B	-0.123528	7.90875	7.35813e-10	2.32646e-08
	CD40	0.188756	4.75773	1.05553e-09	3.27573e-08
	RPL10A	-0.094545	9.47878	8.33038e-10	2.60932e-08
	DMXL2	0.16612	6.13335	1.11318e-09	3.43351e-08
	PLAGL2	0.117369	5.3249	1.24749e-09	3.82438e-08
	ARHGEF18	-0.084533	7.37036	1.10152e-09	3.40797e-08
	ERN1	-0.126022	6.36359	1.26173e-09	3.8563e-08
	CUTA	-0.0825382	8.226	1.11947e-09	3.44238e-08
	MAGED1	-0.0883907	5.59035	1.37066e-09	4.16399e-08
	SAMHD1	0.208378	10.1878	1.00616e-09	3.13213e-08
	OSBPL7	-0.113148	4.58438	1.53008e-09	4.58525e-08
	TMEM14A	-0.181982	4.36944	1.5645e-09	4.65844e-08
	RPL30	-0.0998976	10.884	1.00178e-09	3.12817e-08
	SLC7A6	-0.119467	6.36401	1.36824e-09	4.16399e-08
	EPHB6	-0.185343	5.27481	1.53205e-09	4.58525e-08
	DISC1	0.218784	4.04094	1.76031e-09	5.19136e-08
	BAZ1A	0.0960193	6.2784	1.56575e-09	4.65844e-08
	CD300C	0.16301	7.3243	1.46026e-09	4.42289e-08
	FAM102A	-0.139117	7.47988	1.49128e-09	4.4918e-08
	RBL2	-0.0872477	8.05707	1.49192e-09	4.4918e-08
	PLA2G7	0.200778	6.14205	1.7202e-09	5.08796e-08
	RAB11FIP3	-0.101941	5.07609	1.92429e-09	5.5932e-08
	SFI1	-0.198993	5.02285	1.95475e-09	5.64916e-08
	DHRS3	-0.138422	6.02646	1.82359e-09	5.31582e-08
	HERC2	-0.154278	4.33025	2.16493e-09	6.22092e-08
	BCS1L	-0.137083	3.9198	2.33939e-09	6.66527e-08
	ARRB1	0.0940926	8.70797	1.70656e-09	5.06246e-08
	BIN1	-0.112618	8.07031	1.78766e-09	5.24136e-08
	PPP1R13B	-0.150519	3.25718	2.48362e-09	6.99715e-08
	ST3GAL5	0.0718412	6.33991	2.0304e-09	5.85104e-08
	DTX3	-0.200381	3.84222	2.48336e-09	6.99715e-08
	LILRA1	0.230062	7.94947	1.95296e-09	5.64916e-08
	RPS29	-0.118116	9.85908	1.80639e-09	5.28094e-08
	CD52	-0.132993	10.3453	1.77546e-09	5.22078e-08
	CSNK1E	-0.1161	6.56659	2.30088e-09	6.57413e-08
	VEGFB	-0.102151	6.13963	2.47213e-09	6.99715e-08
	EIF4G3	0.091785	6.39284	2.4123e-09	6.85364e-08
	DRAP1	0.0920611	8.26399	2.23903e-09	6.41559e-08
	TRAF5	-0.116575	4.16808	3.19597e-09	8.83138e-08
	UNC93B1	0.121464	6.87058	2.56151e-09	7.17649e-08
	TRIB2	-0.117251	6.92584	2.74984e-09	7.6828e-08
	RPL32	-0.0914619	5.9495	3.09709e-09	8.58167e-08
	RPL27A	-0.0933521	3.46245	3.68097e-09	1.00887e-07
	LCP2	0.0826419	8.97591	2.54915e-09	7.16178e-08
	PYHIN1	-0.140416	5.61909	3.65122e-09	1.00344e-07
	ITPK1	0.105844	7.652	3.07643e-09	8.5479e-08
	MT1G	0.239227	5.67604	3.69101e-09	1.00888e-07
	RPL12	-0.0924618	9.34417	2.88089e-09	8.02669e-08
	TBC1D19	-0.174907	2.18844	4.45527e-09	1.20471e-07
	PLEKHO2	0.116595	7.93884	3.36324e-09	9.26822e-08
	VAMP1	-0.128378	4.14542	4.58399e-09	1.23621e-07
	BATF3	0.172657	4.44011	4.60946e-09	1.23976e-07
	CTPS2	-0.115344	3.93687	5.01122e-09	1.33712e-07
	KCNJ2	0.187867	3.33267	5.09928e-09	1.35703e-07
	ZMYND11	-0.0970772	6.67616	4.01085e-09	1.09334e-07
	FAR2	0.142241	4.95693	4.72684e-09	1.26459e-07
	NECAB2	-0.212924	2.83075	5.98892e-09	1.57713e-07
	NFE2L3	0.175218	4.92397	5.898e-09	1.55726e-07
	FYB1	0.08517	9.29164	4.25664e-09	1.15721e-07
	ASCL2	0.120549	4.99089	6.10783e-09	1.60009e-07
	DPYSL2	0.0978788	8.41776	4.65336e-09	1.24824e-07
	CST7	-0.167467	9.69286	4.42154e-09	1.19881e-07
	RPL6	-0.0861636	4.4145	6.68804e-09	1.73408e-07
	LMNB1	0.143062	6.84518	5.51185e-09	1.45912e-07
	SUN1	-0.0952598	5.99923	6.27299e-09	1.63487e-07
	SLC27A3	0.104689	6.69812	6.15023e-09	1.60703e-07
	PHF11	0.0648298	5.30707	7.12526e-09	1.8427e-07
	NPRL2	-0.0733014	4.40155	7.6873e-09	1.98297e-07
	NAE1	-0.0987517	6.26547	6.65495e-09	1.72994e-07
	FGL2	0.144672	10.3598	5.11602e-09	1.3579e-07
	SLCO4C1	-0.200841	3.95992	8.0973e-09	2.06758e-07
	XPC	-0.083913	4.98692	7.82051e-09	2.01092e-07
	CD3D	-0.136276	8.78313	6.00585e-09	1.57747e-07
	ASF1A	-0.11474	5.64546	7.83552e-09	2.01092e-07
	PTPN4	-0.126504	5.81533	8.60908e-09	2.18718e-07
	FIG4	0.0769498	6.55436	8.52607e-09	2.17157e-07
	HPSE	0.147804	6.04258	9.0353e-09	2.28396e-07
	RIPK2	0.153981	6.34474	8.89745e-09	2.25477e-07
	EIF4E2	0.0694429	5.88929	9.69441e-09	2.43229e-07
	CBLB	-0.120543	6.33209	9.47879e-09	2.39008e-07
	STAT3	0.075452	9.36837	7.97888e-09	2.04251e-07
	PRR11	0.202832	4.01636	1.18668e-08	2.91924e-07
	FAU	-0.0852564	5.80656	1.03909e-08	2.59412e-07
	BID	0.0973867	7.2404	9.63178e-09	2.4226e-07
	ARGLU1	-0.0935461	6.81422	1.02335e-08	2.56116e-07
	ATF7IP2	-0.124682	4.90361	1.37608e-08	3.33633e-07
	TMEM50B	-0.0786499	6.47419	1.18179e-08	2.91431e-07
	NDUFA9	0.0613442	7.04788	1.14662e-08	2.84848e-07
	GUCY1A1	0.165997	4.60494	1.45256e-08	3.51331e-07
	KLRG1	-0.167022	6.98495	1.17048e-08	2.89406e-07
	NUP93	0.0678853	7.37166	1.13918e-08	2.83699e-07
	RUNX2	-0.185461	5.67498	1.34041e-08	3.25767e-07
	LMBRD1	-0.0717054	7.12939	1.17071e-08	2.89406e-07
	SGSH	-0.102169	6.26254	1.32956e-08	3.23911e-07
	DNAJC13	0.0873809	6.46791	1.32121e-08	3.23427e-07
	PSMA4	0.129501	8.28043	1.20738e-08	2.96293e-07
	AAMP	0.105797	7.21861	1.32436e-08	3.23427e-07
	NLRX1	-0.0922254	5.25492	1.63749e-08	3.92298e-07
	TRAPPC2	-0.0763686	4.32358	1.76155e-08	4.20024e-07
	ZNF211	-0.0772511	5.86718	1.63537e-08	3.92298e-07
	ABHD2	0.110463	7.46925	1.54405e-08	3.71677e-07
	GZMA	-0.169046	7.75656	1.54012e-08	3.71619e-07
	PLAGL1	0.148452	3.59397	2.19754e-08	5.08358e-07
	RASGRP2	-0.0922016	7.32019	1.64891e-08	3.94097e-07
	IL16	-0.0883774	5.85328	1.89829e-08	4.4944e-07
	SUGP2	-0.096071	4.01022	2.2557e-08	5.20617e-07
	LIME1	-0.127598	6.58881	1.85833e-08	4.42055e-07
	CDKN2C	-0.16206	3.08317	2.47511e-08	5.59729e-07
	GNB5	-0.131887	6.08954	2.05565e-08	4.81051e-07
	PLAAT4	0.102803	6.86409	1.95833e-08	4.61488e-07
	STX2	-0.106133	4.86665	2.44196e-08	5.54722e-07
	IMPDH2	-0.0789464	7.49237	1.95472e-08	4.61488e-07
	DEF8	-0.0795557	5.70618	2.29518e-08	5.2852e-07
	GAMT	-0.141999	5.3047	2.44171e-08	5.54722e-07
	EMILIN2	0.12202	8.16331	1.96921e-08	4.62971e-07
	CIRBP	-0.0684028	8.86004	1.89389e-08	4.4944e-07
	FGGY	-0.129353	3.04793	2.85279e-08	6.36575e-07
	KPNB1	0.069608	7.82554	2.04687e-08	4.8011e-07
	P2RY10	-0.137282	6.01582	2.37691e-08	5.44517e-07
	ACKR3	-0.181648	2.50391	2.94681e-08	6.53221e-07
	TMEM43	-0.0727931	7.97728	2.09938e-08	4.89621e-07
	GM2A	0.193809	8.52877	2.14327e-08	4.97124e-07
	CASP4	0.0962117	8.96927	2.14405e-08	4.97124e-07
	MPRIP	-0.0794452	6.74698	2.50356e-08	5.64897e-07
	HINT1	-0.134664	7.82367	2.34361e-08	5.38444e-07
	MFSD10	-0.0824805	7.14751	2.45413e-08	5.56233e-07
	NDRG3	-0.0753387	6.29186	2.65527e-08	5.95135e-07
	REC8	0.102547	4.84929	3.08278e-08	6.8037e-07
	ZSCAN18	-0.112563	4.5743	3.18265e-08	6.97831e-07
	DUSP12	-0.0711378	5.7257	2.9188e-08	6.48436e-07
	UPF3A	-0.108152	5.89404	2.98516e-08	6.60271e-07
	EIF3E	-0.0896684	7.97499	2.5336e-08	5.70399e-07
	PBXIP1	-0.124849	7.48785	2.61182e-08	5.867e-07
	RPL35A	-0.095184	11.2708	2.10198e-08	4.89621e-07
	RPL22	-0.0871156	5.57654	3.16073e-08	6.94535e-07
	RYK	-0.0868022	5.47477	3.26992e-08	7.1232e-07
	RPL36	-0.093057	7.41719	2.7428e-08	6.13389e-07
	MRFAP1L1	-0.0979949	5.36881	3.33079e-08	7.24015e-07
	CTSA	0.110734	9.88937	2.38084e-08	5.44517e-07
	CBR1	0.156278	6.05828	3.19319e-08	6.98245e-07
	MLLT11	-0.114641	4.8964	3.63729e-08	7.82348e-07
	COQ8A	-0.0746338	6.46037	3.12343e-08	6.87837e-07
	TSPAN32	-0.0869276	5.72392	3.37634e-08	7.29203e-07
	NDRG2	-0.124435	5.16525	3.63793e-08	7.82348e-07
	RPL19	-0.06822	11.2883	2.39007e-08	5.45391e-07
	MUC1	0.219494	2.79739	4.18058e-08	8.90743e-07
	CCL5	-0.146054	9.31681	2.89309e-08	6.44144e-07
	TMEM41B	-0.0981647	3.6373	4.45643e-08	9.40092e-07
	TRIM32	-0.143991	3.68447	4.46464e-08	9.40092e-07
	RNASE6	-0.13572	8.58844	3.19839e-08	6.98245e-07
	WDR6	-0.0856496	7.8297	3.36745e-08	7.28844e-07
	LIMK2	0.167553	5.01795	4.33074e-08	9.17644e-07
	BUB3	-0.0657276	8.65324	3.36704e-08	7.28844e-07
	TTC26	0.173567	1.7694	4.96253e-08	1.02776e-06
	RELB	0.117121	5.95485	4.18612e-08	8.90743e-07
	TMEM134	-0.0764001	7.00436	3.836e-08	8.2319e-07
	GPD2	0.164982	5.35135	4.53125e-08	9.50149e-07
	EXT1	0.119334	5.03063	4.71278e-08	9.84121e-07
	SH2D1A	-0.143267	6.74906	4.15744e-08	8.88388e-07
	NADK	0.0993514	7.63369	4.22307e-08	8.96714e-07
	HLA-DMA	0.0916869	9.11592	3.96235e-08	8.48499e-07
	CD28	-0.138676	6.84077	4.59407e-08	9.61324e-07
	CAPRIN2	-0.108476	2.3884	6.05548e-08	1.24137e-06
	LNPEP	0.0994858	8.4262	4.35147e-08	9.20103e-07
	FOXO1	-0.0940912	7.88919	4.52402e-08	9.50149e-07
	KCNJ15	0.186774	2.99889	6.57888e-08	1.33242e-06
	ORC5	-0.112839	4.11889	6.40984e-08	1.30342e-06
	IGSF6	0.138569	6.37212	5.239e-08	1.08058e-06
	RPL41	-0.127603	4.60059	6.28179e-08	1.27996e-06
	DEXI	-0.0928069	5.13418	6.06837e-08	1.24149e-06
	DUSP5	0.166206	7.27492	4.99187e-08	1.03172e-06
	BCAS2	0.200792	7.95957	4.83626e-08	1.00574e-06
	ACP2	0.166317	6.05575	5.64927e-08	1.16283e-06
	STK39	-0.0926477	6.98304	5.70962e-08	1.17286e-06
	SCARF1	0.182841	5.29685	6.74484e-08	1.36057e-06
	EIF3F	-0.0805982	9.79121	4.94476e-08	1.02619e-06
	ZDHHC14	-0.150882	4.37509	7.63966e-08	1.52717e-06
	CXCL9	0.201658	1.85903	7.98765e-08	1.58902e-06
	BTG1	-0.0702347	10.911	4.76461e-08	9.9289e-07
	SORBS3	-0.136399	4.80325	8.01596e-08	1.59152e-06
	FNBP4	-0.0810058	6.4919	6.73942e-08	1.36057e-06
	PTGDR	-0.172838	6.42672	7.2381e-08	1.45136e-06
	ILK	0.0694111	8.10962	6.48505e-08	1.31606e-06
	MPDU1	0.0845165	8.18954	6.84856e-08	1.37599e-06
	GPD1L	-0.0667764	5.08671	9.17368e-08	1.80011e-06
	CD38	0.206034	6.57746	7.84768e-08	1.56426e-06
	FCN1	0.0950342	10.5531	6.15446e-08	1.25656e-06
	TMED10	-0.0783545	9.57265	6.7675e-08	1.36242e-06
	ZNF529	-0.100663	3.86578	1.05828e-07	2.03698e-06
	DNAJB12	0.0892059	4.78543	1.01208e-07	1.97063e-06
	LUC7L	-0.0979568	4.02051	1.07695e-07	2.06504e-06
	RAB20	0.207996	5.05516	1.0201e-07	1.98241e-06
	TMC6	-0.0857825	7.20018	8.33159e-08	1.65093e-06
	CSNK2A2	-0.0691419	7.0793	8.52607e-08	1.68616e-06
	RTN1	0.13358	6.215	9.35755e-08	1.82907e-06
	IL32	-0.132534	9.1532	7.64647e-08	1.52717e-06
	ZNHIT3	-0.0988195	5.68267	1.02244e-07	1.98259e-06
	CASP2	-0.0694861	7.06443	9.01791e-08	1.77299e-06
	HNRNPDL	-0.0741676	7.57199	8.71202e-08	1.71956e-06
	BTN3A3	0.0929832	7.57227	9.00662e-08	1.77299e-06
	TM9SF1	0.0744814	5.90278	1.0451e-07	2.01546e-06
	CLCF1	-0.157545	5.26326	1.17577e-07	2.23751e-06
	TMX4	-0.0990665	8.19161	9.27483e-08	1.81643e-06
	RPS6KC1	0.0947638	4.8634	1.26703e-07	2.38864e-06
	CD320	-0.162144	5.71148	1.16821e-07	2.22733e-06
	NOD1	0.108404	4.25781	1.33274e-07	2.50783e-06
	UBASH3A	-0.121772	5.51801	1.22827e-07	2.32426e-06
	CTNNA1	0.0943641	6.68818	1.09355e-07	2.0929e-06
	LAX1	-0.104684	5.67686	1.25172e-07	2.3642e-06
	UFC1	-0.0669778	8.2064	1.03962e-07	2.00874e-06
	PLXDC2	0.126389	7.31611	1.10142e-07	2.10397e-06
	PECR	-0.115365	3.94298	1.53859e-07	2.82663e-06
	MFNG	-0.0576509	8.46896	1.06352e-07	2.04317e-06
	FXYD5	-0.0682288	9.17993	1.02412e-07	1.98259e-06
	IRAK3	0.13326	6.88635	1.19256e-07	2.26519e-06
	RALGDS	-0.0939412	5.72828	1.36271e-07	2.5547e-06
	ADARB1	-0.0908435	5.11857	1.48546e-07	2.74402e-06
	SMARCD3	0.112755	6.03368	1.35742e-07	2.54952e-06
	RPL11	-0.0796627	11.1844	9.69065e-08	1.89052e-06
	P2RY2	0.190123	5.13158	1.525e-07	2.80678e-06
	SEMA4F	-0.102015	3.84393	1.70122e-07	3.09163e-06
	NEMP1	-0.126401	4.37191	1.67905e-07	3.05685e-06
	DGKA	-0.121766	8.30939	1.21809e-07	2.30934e-06
	SYTL2	-0.135797	2.7998	1.79639e-07	3.25285e-06
	NAP1L4	-0.0699416	6.53957	1.4101e-07	2.63375e-06
	PDE4D	-0.20599	5.56169	1.58085e-07	2.899e-06
	COQ2	0.0855579	6.26434	1.47585e-07	2.73319e-06
	LZTFL1	-0.156011	2.69929	1.89412e-07	3.41754e-06
	LMO2	0.131759	6.2081	1.60021e-07	2.92693e-06
	H4C8	0.19549	7.75571	1.45408e-07	2.70587e-06
	TAPBP	0.07162	9.00606	1.38183e-07	2.58574e-06
	CLEC2D	-0.108596	8.01374	1.47478e-07	2.73319e-06
	VPS13C	0.126672	6.87112	1.61475e-07	2.9451e-06
	ACTR1B	-0.0666951	7.23343	1.60189e-07	2.92693e-06
	ADD1	-0.0514244	8.61101	1.47689e-07	2.73319e-06
	APOL1	0.191851	4.01984	2.17597e-07	3.86387e-06
	CALR	0.0754316	9.16336	1.4508e-07	2.70476e-06
	ABCB1	-0.143155	4.51182	2.19743e-07	3.89513e-06
	FBXO31	-0.0888091	5.55884	2.11628e-07	3.77117e-06
	CBR4	-0.115735	4.19258	2.39316e-07	4.21246e-06
	CNNM3	-0.0874786	6.13791	2.03984e-07	3.65432e-06
	RHOQ	0.0784639	10.4846	1.5102e-07	2.78461e-06
	KLHDC2	-0.107712	6.64766	1.94468e-07	3.49627e-06
	ATM	-0.096876	7.2735	1.86812e-07	3.37668e-06
	N4BP2L1	0.117184	4.1421	2.54935e-07	4.46402e-06
	WWP1	-0.0821596	7.378	1.91373e-07	3.44676e-06
	SPHK1	0.171869	5.14725	2.37692e-07	4.19853e-06
	CD81	-0.0834794	9.16905	1.72541e-07	3.12994e-06
	ITFG2	-0.0678059	7.01366	1.99038e-07	3.57206e-06
	OXCT1	-0.164087	4.37825	2.63258e-07	4.58587e-06
	KIF1B	0.103395	4.69624	2.61066e-07	4.55556e-06
	N6AMT1	-0.143965	2.17739	2.82196e-07	4.88204e-06
	ANKRD36	-0.205147	2.33549	2.92253e-07	5.0206e-06
	FANCG	-0.104713	3.51511	2.93192e-07	5.0206e-06
	FGF9	-0.150106	1.88524	2.90746e-07	5.0042e-06
	RALB	0.0803795	7.3479	2.12435e-07	3.77887e-06
	DNAJC9	-0.0722556	7.63095	2.09316e-07	3.73657e-06
	FUT8	-0.213018	4.9356	2.77719e-07	4.81285e-06
	CHN2	0.109383	5.04139	2.7723e-07	4.81263e-06
	SLC49A3	0.156144	5.8036	2.59522e-07	4.53646e-06
	TRMT11	-0.168221	2.20041	3.11077e-07	5.2643e-06
	ARL4C	-0.162325	8.90913	2.0757e-07	3.71196e-06
	FOLR2	0.18943	5.02493	2.89463e-07	4.99064e-06
	FANCE	-0.118652	4.34982	3.07652e-07	5.22387e-06
	PGAP3	-0.0834674	5.45404	2.85105e-07	4.92392e-06
	NUP85	-0.0596512	4.99038	3.03359e-07	5.17712e-06
	CCDC130	-0.0705435	4.96791	3.05901e-07	5.21169e-06
	TGFBR3	-0.150315	7.58119	2.38934e-07	4.21246e-06
	NIF3L1	-0.0720788	3.68787	3.35485e-07	5.65837e-06
	NAGK	0.097019	8.58975	2.27866e-07	4.03203e-06
	AKR7A2	-0.0645115	7.49885	2.48758e-07	4.36344e-06
	DHRS12	0.106608	4.13375	3.54671e-07	5.97198e-06
	RASA3	-0.0982246	8.51611	2.48105e-07	4.35955e-06
	MZF1	-0.0788046	4.03414	3.63061e-07	6.10306e-06
	RBM4B	-0.0743416	6.33171	3.02964e-07	5.17712e-06
	ESYT1	-0.0725257	8.87841	2.69282e-07	4.68272e-06
	NSA2	-0.0859915	8.18087	2.92702e-07	5.0206e-06
	VAMP2	-0.0893964	7.34954	3.09543e-07	5.24714e-06
	ADPRH	0.171007	3.479	4.33474e-07	7.16725e-06
	RAB33A	-0.110784	3.60884	4.43503e-07	7.3091e-06
	NUP50	0.0730871	7.03094	3.32044e-07	5.60971e-06
	PATJ	-0.120489	4.17657	4.42499e-07	7.30449e-06
	PLEKHB2	0.0818899	8.40467	3.06923e-07	5.22027e-06
	ASNS	-0.0948761	5.34085	4.01966e-07	6.7012e-06
	MCTP1	0.185777	5.66641	4.08236e-07	6.7945e-06
	PTCD2	-0.102567	3.85276	4.84202e-07	7.95385e-06
	ZBTB25	-0.104787	5.98795	4.10842e-07	6.82662e-06
	MEF2D	-0.0957224	6.93284	3.84162e-07	6.42563e-06
	METAP1	-0.0511829	7.44641	3.80558e-07	6.37593e-06
	MTA1	-0.0676128	6.17327	4.28966e-07	7.10436e-06
	EEF1A1	-0.0460118	6.45025	4.22167e-07	7.00326e-06
	CLIC4	0.120756	7.56179	3.92848e-07	6.56004e-06
	PEX11B	-0.0629405	6.00598	4.61878e-07	7.59951e-06
	EIF3G	-0.055426	8.82672	3.76748e-07	6.3226e-06
	ARHGAP17	0.0675558	5.78544	5.11874e-07	8.36753e-06
	MAP3K4	-0.0785591	5.74445	5.16157e-07	8.41027e-06
	MATK	-0.133909	6.16342	5.06097e-07	8.28652e-06
	CHN1	-0.16593	2.52349	6.50406e-07	1.03145e-05
	DIDO1	-0.0824987	5.7066	5.51002e-07	8.90611e-06
	PER2	0.0914009	4.65665	6.27412e-07	1.00128e-05
	TRIM26	0.0697876	6.01475	5.48012e-07	8.87199e-06
	COPS7B	-0.0694269	6.02038	5.63153e-07	9.07343e-06
	TRMT5	-0.0581871	2.91851	7.14102e-07	1.11839e-05
	TUT4	-0.0977656	5.14776	6.37352e-07	1.01393e-05
	MCM7	-0.0729225	5.77862	6.35782e-07	1.01303e-05
	CYRIA	0.119436	7.42695	5.46478e-07	8.86138e-06
	NELL2	-0.140638	7.68391	5.40159e-07	8.78716e-06
	TRAT1	-0.159498	8.56366	5.13706e-07	8.38388e-06
	ERGIC3	-0.0596216	9.47322	4.88348e-07	8.0089e-06
	TBC1D4	-0.130475	4.86195	7.18746e-07	1.12392e-05
	SEMA4C	-0.150287	4.95306	7.12775e-07	1.11805e-05
	PGM1	-0.0619248	6.87452	5.79927e-07	9.31392e-06
	SLC37A1	0.101871	5.76919	6.5586e-07	1.03846e-05
	RNF114	0.0523579	7.66036	5.60724e-07	9.04875e-06
	SNRPD2	-0.0972905	7.09399	5.95782e-07	9.55336e-06
	LDLRAP1	-0.115414	7.25393	6.00936e-07	9.6207e-06
	TJP3	-0.166538	4.06093	8.13325e-07	1.25816e-05
	SLC7A7	0.0964791	8.76528	5.45624e-07	8.86138e-06
	IL18BP	0.0757036	5.5302	7.39452e-07	1.15451e-05
	ANGEL2	-0.0728682	4.79809	8.11496e-07	1.25726e-05
	SH2B3	0.076558	6.86229	6.79191e-07	1.07204e-05
	BBS4	-0.141389	3.14575	9.251e-07	1.40732e-05
	RORA	-0.173402	6.0732	7.46911e-07	1.16435e-05
	PPWD1	-0.0836439	5.87251	7.75657e-07	1.20543e-05
	NFKBIA	0.101134	9.86918	5.7586e-07	9.26335e-06
	CD3E	-0.119798	8.81142	6.22031e-07	9.94263e-06
	ZNF671	-0.0781219	4.89611	8.81405e-07	1.34899e-05
	ZSCAN9	-0.111357	3.46265	9.63768e-07	1.45954e-05
	S1PR5	-0.152341	7.44556	6.90796e-07	1.08695e-05
	UBE2Z	0.0678367	8.20018	6.59027e-07	1.04184e-05
	CYFIP1	0.119046	6.56321	7.56379e-07	1.17729e-05
	SEC61A2	-0.159995	2.04058	1.00563e-06	1.51611e-05
	CCL2	0.258209	2.26966	1.01971e-06	1.53505e-05
	FLNB	-0.113274	5.62685	8.69354e-07	1.33257e-05
	SIL1	0.092383	4.8587	9.67783e-07	1.46343e-05
	GOLGA7	-0.0530162	8.54772	7.08067e-07	1.11239e-05
	CD209	0.142706	2.88083	1.08305e-06	1.62073e-05
	VIM	-0.0614164	10.1473	6.45344e-07	1.02503e-05
	NONO	-0.0421932	9.23174	6.83452e-07	1.07708e-05
	SEC24D	0.151696	6.42211	8.32332e-07	1.28166e-05
	OSGEPL1	-0.139078	2.97074	1.10068e-06	1.6398e-05
	C1GALT1	0.156121	5.21613	9.70566e-07	1.46544e-05
	STX12	0.0643241	7.25542	8.04244e-07	1.24794e-05
	THAP11	-0.0652947	7.08532	8.22253e-07	1.27002e-05
	GTPBP3	-0.0749144	4.11233	1.09887e-06	1.63953e-05
	DDX56	-0.0739161	6.10679	9.06349e-07	1.38088e-05
	TRAF1	-0.103453	4.91065	1.04821e-06	1.57325e-05
	ZNF426	-0.13234	4.05758	1.12894e-06	1.67942e-05
	CXCR3	-0.145636	6.20866	9.40153e-07	1.42807e-05
	ELF4	0.0704176	7.29433	8.64349e-07	1.32691e-05
	LILRB2	0.103324	8.7059	8.30362e-07	1.28059e-05
	NAGA	0.139408	8.73209	8.52683e-07	1.311e-05
	REPIN1	-0.0695768	7.01609	9.59933e-07	1.45592e-05
	EVL	-0.086372	8.02144	9.06272e-07	1.38088e-05
	UBQLN4	-0.0593629	4.40795	1.29244e-06	1.88375e-05
	TICAM1	0.0974286	5.02333	1.24456e-06	1.83518e-05
	MRPS27	-0.0599004	6.58343	1.06914e-06	1.60228e-05
	LCK	-0.10762	9.39556	8.9501e-07	1.36774e-05
	RRAGB	-0.129555	3.56929	1.43322e-06	2.0624e-05
	SLC29A2	-0.156593	4.16533	1.40375e-06	2.0255e-05
	CNTNAP1	-0.161395	2.32337	1.47628e-06	2.11203e-05
	ASB1	-0.0986386	5.42058	1.31049e-06	1.9073e-05
	REXO2	-0.0659108	5.69855	1.2698e-06	1.86151e-05
	MYD88	0.0759164	8.1032	1.03195e-06	1.55116e-05
	ELOA	0.0798381	6.78024	1.1441e-06	1.69947e-05
	LSS	-0.107897	5.20784	1.37551e-06	1.99331e-05
	CTLA4	-0.185183	6.00989	1.2751e-06	1.86657e-05
	SIPA1L1	0.155703	6.48624	1.2476e-06	1.83697e-05
	ITPKB	-0.0996702	7.4691	1.20658e-06	1.78464e-05
	FBXW4	-0.0705237	6.86284	1.26461e-06	1.8566e-05
	IGBP1	-0.0722693	9.0121	1.09601e-06	1.63768e-05
	DUSP14	-0.119507	2.88669	1.7297e-06	2.43656e-05
	ATP2A3	-0.100252	8.21795	1.15983e-06	1.7203e-05
	TIMM22	-0.0764342	6.86841	1.29153e-06	1.88375e-05
	SMAD3	-0.060713	6.5767	1.33784e-06	1.9443e-05
	MAEA	-0.0741245	7.27384	1.26299e-06	1.8566e-05
	ATG7	0.0797961	6.48471	1.3559e-06	1.96771e-05
	GPX7	-0.113137	5.89775	1.45375e-06	2.08783e-05
	NUP210	-0.0850922	8.15379	1.20674e-06	1.78464e-05
	KIFBP	-0.0993124	2.91794	1.80482e-06	2.52125e-05
	ZNF767P	-0.0995563	3.15002	1.81693e-06	2.53466e-05
	ZNF200	0.0887853	3.98843	1.77451e-06	2.48579e-05
	CD27	-0.138398	8.4185	1.22606e-06	1.81054e-05
	PSIP1	-0.111493	6.75423	1.40158e-06	2.02526e-05
	ADAM8	-0.0876997	7.21777	1.39076e-06	2.01251e-05
	RIN2	0.135247	5.88318	1.63661e-06	2.30983e-05
	SLC41A3	-0.0752801	5.96561	1.63744e-06	2.30983e-05
	FAM53B	-0.0764806	7.09174	1.46915e-06	2.10481e-05
	SLC31A1	0.103859	6.57402	1.55814e-06	2.21969e-05
	MEFV	0.143352	7.74396	1.45523e-06	2.08783e-05
	IGF2BP2	0.123516	4.15943	2.0445e-06	2.80937e-05
	NIPSNAP1	-0.0845035	5.96452	1.73754e-06	2.44208e-05
	MAX	0.0889508	6.85586	1.58838e-06	2.25323e-05
	ST6GAL1	-0.0719258	8.42081	1.43342e-06	2.0624e-05
	RPS15	-0.0767954	10.341	1.2849e-06	1.87819e-05
	OGT	-0.106067	7.18816	1.5829e-06	2.25178e-05
	ACSL4	0.105864	6.17048	1.75355e-06	2.45985e-05
	DAPK2	-0.121221	3.72898	2.2068e-06	3.01596e-05
	RPS6KA4	0.0935585	6.11646	1.78118e-06	2.49167e-05
	ANKRD11	-0.0765945	5.91706	1.84224e-06	2.55934e-05
	EML3	-0.064052	6.16878	1.83446e-06	2.55206e-05
	TBK1	0.0738631	5.25874	2.04182e-06	2.80937e-05
	IDH2	0.0730483	7.67821	1.62197e-06	2.29442e-05
	CTSZ	0.111343	8.86622	1.5287e-06	2.18392e-05
	RNF216	-0.0698078	5.82835	1.98914e-06	2.74453e-05
	RSL1D1	-0.0603728	8.66277	1.58829e-06	2.25323e-05
	DDX42	-0.0532496	7.28655	1.73846e-06	2.44208e-05
	AKR1C3	-0.187467	3.83561	2.4097e-06	3.27992e-05
	ANAPC5	-0.0441202	6.4822	1.87189e-06	2.59696e-05
	SLC38A1	-0.0894447	8.97777	1.60915e-06	2.27949e-05
	NACC2	0.105334	7.02642	1.83352e-06	2.55206e-05
	ZSCAN26	-0.0927788	3.35932	2.55017e-06	3.44786e-05
	IDH1	0.0894136	6.21648	2.02828e-06	2.7947e-05
	MAP4K2	-0.0707756	6.29609	2.05333e-06	2.81767e-05
	SLC16A10	-0.179726	4.19752	2.57498e-06	3.47209e-05
	NUMA1	-0.0762526	7.71324	1.88124e-06	2.60277e-05
	NKG7	-0.140222	10.9505	1.54568e-06	2.20505e-05
	TCF7	-0.147475	7.90284	1.87467e-06	2.59724e-05
	NRIP1	0.0861943	7.23693	1.98336e-06	2.7403e-05
	ZNF224	-0.0968153	4.13033	2.71265e-06	3.63344e-05
	ZNF266	-0.0986877	5.97562	2.27409e-06	3.10372e-05
	WDR19	-0.0830237	2.14992	2.81413e-06	3.74945e-05
	CAMK2G	-0.0591046	6.70546	2.11157e-06	2.89366e-05
	TARBP1	-0.140081	4.46824	2.69873e-06	3.6196e-05
	CHMP5	0.133151	6.66063	2.16326e-06	2.96047e-05
	PRSS23	-0.202269	4.08267	2.99702e-06	3.96692e-05
	TAF1C	-0.0736268	4.99891	2.79609e-06	3.73034e-05
	PSKH1	-0.134319	6.02399	2.51507e-06	3.40496e-05
	RERE	0.0783903	5.89308	2.56022e-06	3.45682e-05
	ACAD8	-0.0538697	4.7411	3.03307e-06	4.00937e-05
	SLC31A2	0.108136	7.32575	2.40113e-06	3.27267e-05
	TMLHE	0.0773231	5.73644	2.84485e-06	3.78537e-05
	ABCA5	-0.152688	1.67156	3.42735e-06	4.50695e-05
	ENGASE	-0.0948536	4.69857	3.27471e-06	4.32313e-05
	ID3	-0.129336	3.72432	3.59187e-06	4.70488e-05
	TFIP11	0.0801855	6.04245	2.91505e-06	3.86858e-05
	RHOT1	0.0602446	6.64099	2.75318e-06	3.68283e-05
	MSR1	0.177415	2.66115	3.79944e-06	4.93222e-05
	FBL	-0.0720758	8.79133	2.46762e-06	3.34522e-05
	STAT5B	-0.064549	7.79092	2.67723e-06	3.60034e-05
	PLAUR	0.169114	7.84182	2.67138e-06	3.59727e-05
	LDHB	-0.107877	9.74959	2.43186e-06	3.30562e-05
	TMEM177	-0.111492	3.8514	3.99459e-06	5.13467e-05
	TLE1	-0.186221	4.25134	3.91264e-06	5.05255e-05
	AXIN1	-0.0806955	5.97086	3.286e-06	4.33237e-05
	CHD1L	-0.10474	5.10754	3.75974e-06	4.89932e-05
	CD79A	-0.140692	7.86771	2.89891e-06	3.85223e-05
	PPID	0.130933	5.87399	3.4667e-06	4.55275e-05
	ADAMTSL4	0.144731	4.81266	3.9174e-06	5.05255e-05
	SERTAD3	0.08198	5.398	3.71641e-06	4.84912e-05
	RPL36AL	-0.088302	9.36425	2.69496e-06	3.61935e-05
	KMO	0.160611	3.40297	4.35795e-06	5.50984e-05
	ASAP2	0.169245	4.28881	4.18409e-06	5.34864e-05
	KLHL5	0.0669176	5.18213	3.91542e-06	5.05255e-05
	RPL8	-0.0580685	11.1572	2.46642e-06	3.34522e-05
	SOD1	-0.0734034	8.5286	2.9386e-06	3.89471e-05
	SARM1	-0.101467	4.98084	4.07721e-06	5.22525e-05
	LRRC14	-0.105205	5.29092	3.95164e-06	5.09019e-05
	FGR	0.0766317	9.88141	2.76078e-06	3.68811e-05
	MPZL2	0.124283	4.00307	4.52143e-06	5.69327e-05
	SH3GLB2	-0.0697078	6.29239	3.63484e-06	4.75499e-05
	TJP2	0.136074	5.73763	3.89627e-06	5.04464e-05
	PARP2	-0.107114	3.78741	4.8073e-06	6.01568e-05
	ISG20	0.0926914	8.30226	3.30737e-06	4.35485e-05
	FCHO1	-0.0881529	5.37123	4.39793e-06	5.55163e-05
	DUS1L	-0.124424	6.80726	3.7954e-06	4.93222e-05
	GATA3	-0.111572	6.54791	3.89297e-06	5.04464e-05
	RPL38	-0.0569329	7.60381	3.66961e-06	4.79426e-05
	PLA2G4C	0.189951	2.09283	5.29987e-06	6.56688e-05
	ERCC3	-0.0661466	5.98529	4.32084e-06	5.48867e-05
	CCSER2	-0.0823655	6.86239	3.99634e-06	5.13467e-05
	PACS2	-0.120408	6.04885	4.35936e-06	5.50984e-05
	DYNLT1	0.0764482	6.49542	4.13988e-06	5.29884e-05
	RUNX3	-0.0805629	8.56792	3.58537e-06	4.70247e-05
	OSBPL9	-0.0552972	6.38411	4.28701e-06	5.45944e-05
	ITPRID2	0.137661	6.58707	4.27767e-06	5.45444e-05
	AGPAT3	0.12362	7.31408	4.05955e-06	5.20924e-05
	RSAD1	-0.151513	6.32123	4.55178e-06	5.72435e-05
	NFKBIE	0.129277	5.89585	4.79248e-06	6.00458e-05
	SLC4A7	-0.112647	4.08363	5.82114e-06	7.14259e-05
	TRMT13	-0.147787	3.59945	6.19706e-06	7.52149e-05
	CEP43	-0.138276	3.13618	6.29281e-06	7.61023e-05
	CXCR5	-0.150618	4.5894	5.86961e-06	7.18458e-05
	RRAS	0.0867877	7.84037	4.24907e-06	5.42483e-05
	WNT10B	-0.135283	4.12319	6.13903e-06	7.46903e-05
	MAN1B1	-0.0556903	6.08898	5.03875e-06	6.28193e-05
	USP47	-0.147915	5.77933	5.29021e-06	6.56298e-05
	TESK2	0.0823387	4.88514	5.88057e-06	7.18926e-05
	SPSB3	-0.0686947	6.12519	5.12492e-06	6.37361e-05
	CEP131	-0.0911296	4.49793	6.14643e-06	7.46903e-05
	DYSF	0.139384	4.97941	5.8685e-06	7.18458e-05
	LPIN1	-0.0735674	5.87776	5.32477e-06	6.58947e-05
	ERICH1	0.0607134	5.95917	5.37575e-06	6.63645e-05
	SCPEP1	0.0781903	8.72153	4.30317e-06	5.47311e-05
	PDLIM5	0.106802	6.51907	5.07918e-06	6.32451e-05
	CTSS	0.069599	10.8015	3.79966e-06	4.93222e-05
	ARF3	0.065792	8.56207	4.47401e-06	5.64061e-05
	LEF1	-0.116846	9.05	4.35558e-06	5.50984e-05
	RAB36	-0.128058	3.10659	7.01151e-06	8.36901e-05
	LTBR	0.107793	6.76087	5.14964e-06	6.39647e-05
	LYN	0.088143	9.33233	4.34774e-06	5.50984e-05
	DUSP6	0.169862	8.51468	4.609e-06	5.78909e-05
	CD46	0.0706782	7.28308	5.02979e-06	6.27853e-05
	PON2	-0.104849	5.06017	6.43424e-06	7.74412e-05
	ABCA7	-0.108133	5.14086	6.37738e-06	7.69404e-05
	TOX	-0.14742	5.69915	6.08241e-06	7.40908e-05
	SLC9A3R1	-0.0638846	8.57541	4.74253e-06	5.9494e-05
	CLDN15	-0.0677945	4.57137	6.90064e-06	8.25621e-05
	WSB2	0.183093	7.89942	4.97441e-06	6.21708e-05
	EFR3A	0.0666561	6.95527	5.33116e-06	6.58947e-05
	RETREG1	-0.117495	4.71167	7.04255e-06	8.39612e-05
	RPRD2	-0.130359	6.89331	5.57938e-06	6.87102e-05
	MECP2	-0.119798	5.86864	6.31421e-06	7.62696e-05
	RGL2	-0.0662668	5.60746	6.63213e-06	7.96329e-05
	ARID5B	-0.0892193	7.2298	5.60911e-06	6.8992e-05
	TMCO3	-0.082452	6.21414	6.21507e-06	7.53428e-05
	RFC4	-0.0813762	4.32616	7.95804e-06	9.35487e-05
	APEX1	-0.0566116	7.79	5.74693e-06	7.06012e-05
	PCNX1	-0.0802247	7.12973	6.05463e-06	7.38416e-05
	ANKRA2	-0.064581	3.63343	8.47887e-06	9.89791e-05
	CIITA	0.14864	6.57263	6.39636e-06	7.70773e-05
	PPP1R16B	-0.0969361	6.47283	6.49674e-06	7.81002e-05
	SLC25A22	0.097974	6.15854	6.83241e-06	8.18429e-05
	PSTPIP1	-0.0722068	6.26543	6.76906e-06	8.11804e-05
	C3AR1	0.172089	7.14284	6.25879e-06	7.57817e-05
	ZNF76	-0.088316	5.71007	7.31722e-06	8.66536e-05
	PHB2	-0.0653861	9.17294	5.52706e-06	6.8149e-05
	DOCK9	-0.156126	5.50141	7.58712e-06	8.97112e-05
	CROT	-0.142285	2.94302	9.02972e-06	0.000104562
	CNIH1	-0.063921	6.49271	6.95318e-06	8.30922e-05
	DMWD	-0.153139	5.33214	8.2055e-06	9.63454e-05
	RIOK2	-0.110689	5.10378	8.5422e-06	9.9603e-05
	DDHD2	-0.0616741	6.1033	7.61287e-06	8.99103e-05
	TTC31	-0.0532415	5.10279	8.59281e-06	9.9962e-05
	S1PR4	-0.0886174	6.95058	7.05165e-06	8.39704e-05
	ATP6V1B2	0.0767179	9.52792	5.92436e-06	7.23404e-05
	POLRMT	-0.082493	6.69244	7.27476e-06	8.63214e-05
	MAPK8IP3	-0.104329	5.06084	8.81467e-06	0.000102189
	ARIH2	-0.0618407	7.00766	7.1206e-06	8.46914e-05
	GNG5	0.0647808	6.98896	7.31993e-06	8.66536e-05
	LDOC1	-0.141757	4.87369	9.30906e-06	0.000106631
	HPCAL4	-0.173823	3.60088	1.04168e-05	0.000118182
	TBCD	-0.078716	6.83313	7.7359e-06	9.12565e-05
	PAFAH2	-0.090648	6.05521	8.41186e-06	9.84226e-05
	PIGK	-0.158413	5.4785	9.47e-06	0.00010817
	CASZ1	0.0862206	3.57817	1.14548e-05	0.000128656
	ATP5MC2	-0.0495275	7.90393	7.76903e-06	9.15403e-05
	HABP4	-0.122245	5.7503	9.52431e-06	0.000108545
	CTSF	-0.121006	4.45261	1.10634e-05	0.000124955
	GNA15	0.0939717	6.19491	9.09031e-06	0.000105023
	SLC8A1	0.142696	5.99005	9.32466e-06	0.000106631
	RAB8A	0.0497251	8.17965	7.80535e-06	9.18608e-05
	EIF3D	-0.0472865	9.51116	7.2158e-06	8.57227e-05
	GTF3C1	-0.0988074	6.32063	9.15463e-06	0.000105645
	PWP1	-0.0534094	7.22452	8.42145e-06	9.84226e-05
	EMD	-0.0624827	6.88047	8.71412e-06	0.000101256
	KIAA0513	0.0855184	7.2265	8.56602e-06	9.97654e-05
	UNG	-0.0844784	4.40723	1.1625e-05	0.000130277
	SEC14L1	0.0803454	6.4867	9.21964e-06	0.000106152
	ZNF362	-0.0522707	6.5778	9.19731e-06	0.000106016
	CILK1	-0.0988425	5.43921	1.06873e-05	0.000121114
	RAB40C	-0.0643803	6.2316	9.70858e-06	0.00011052
	IFFO1	-0.0591184	5.24731	1.1121e-05	0.000125466
	NOTCH2	0.0928612	8.47816	8.27819e-06	9.70859e-05
	CRYZL1	-0.0619306	4.24821	1.25011e-05	0.000139167
	TXK	-0.112869	7.05471	9.32046e-06	0.000106631
	PRMT2	-0.0659474	7.07699	9.30853e-06	0.000106631
	ADA2	0.084521	8.73009	8.32876e-06	9.75654e-05
	KHDRBS3	0.108563	2.49357	1.33332e-05	0.000147132
	TUBG2	-0.0957895	3.66995	1.31986e-05	0.000145966
	SS18L2	-0.0633876	7.07604	9.51894e-06	0.000108545
	PIGP	-0.0655563	2.95148	1.35558e-05	0.000149261
	WNT7A	-0.143328	4.65966	1.25824e-05	0.000139732
	CA5B	-0.0929919	7.54137	9.31322e-06	0.000106631
	ADGRG1	-0.157913	6.97494	9.80455e-06	0.000111361
	PTGER2	-0.0801678	8.18925	9.0495e-06	0.000104671
	CD47	-0.0556583	8.74623	8.79701e-06	0.000102102
	TGM2	0.151457	3.91013	1.39266e-05	0.000152844
	AGAP1	-0.170515	4.8655	1.33162e-05	0.000147105
	KCNG1	-0.1459	2.8811	1.47286e-05	0.000160424
	SCRN1	0.0872818	6.57819	1.09047e-05	0.000123439
	LARP1	0.0682598	7.93317	9.80408e-06	0.000111361
	PADI4	-0.113462	6.65219	1.10145e-05	0.000124543
	NT5E	-0.177657	4.36393	1.42293e-05	0.00015549
	RAB11FIP5	-0.140151	4.74015	1.38017e-05	0.000151638
	PLEK	0.0786918	9.4908	9.2325e-06	0.000106179
	ZNF274	-0.0617944	5.75452	1.25933e-05	0.000139732
	ALG6	-0.0656267	3.35389	1.55651e-05	0.000168264
	BCOR	0.0864087	6.19055	1.2175e-05	0.000135988
	SH3PXD2A	-0.110212	3.16413	1.59526e-05	0.000171533
	MDH1	-0.0543894	6.42369	1.21204e-05	0.000135528
	METTL5	-0.104504	7.35426	1.12836e-05	0.000127016
	KLRF1	-0.150117	4.72297	1.51128e-05	0.000164077
	DHX8	0.0850757	7.2837	1.16242e-05	0.000130277
	HERC6	0.0925025	4.84133	1.57057e-05	0.000169059
	HACD3	-0.0675682	4.95682	1.5614e-05	0.000168554
	BSDC1	-0.0525031	6.5805	1.29888e-05	0.000143962
	RRAS2	-0.118258	5.59647	1.46528e-05	0.000159771
	TP53BP2	0.103816	5.78492	1.42907e-05	0.000155992
	CNPY4	-0.105911	4.31984	1.68396e-05	0.00017916
	UXT	-0.0577131	8.53752	1.14006e-05	0.00012819
	SKP2	-0.064439	5.19551	1.56254e-05	0.000168554
	UCKL1	-0.0697294	5.09599	1.5987e-05	0.00017172
	NPTN	0.054491	7.13483	1.30241e-05	0.000144194
	RASSF7	-0.0660165	5.46953	1.56635e-05	0.000168784
	IL2RB	-0.100085	8.07299	1.23366e-05	0.000137489
	HSPA4	0.0599252	6.49562	1.39787e-05	0.00015325
	SUV39H1	-0.0713267	3.82034	1.83984e-05	0.000193299
	ASGR2	0.125909	5.70759	1.55141e-05	0.000168072
	EEF1D	-0.0770901	9.89698	1.11754e-05	0.000125938
	AHNAK	-0.0607384	9.20397	1.17204e-05	0.000131201
	VILL	-0.120464	4.90646	1.74067e-05	0.000184416
	NMT2	-0.0925444	5.49194	1.65062e-05	0.000176732
	AIMP2	0.0478362	5.25579	1.72349e-05	0.000182981
	ANXA11	-0.0632467	9.14289	1.22827e-05	0.00013704
	MARCKS	0.101193	7.5075	1.37245e-05	0.000150955
	GMEB2	-0.0602389	5.6665	1.65694e-05	0.000177212
	PORCN	-0.135532	4.75315	1.85918e-05	0.000195127
	ID2	-0.0781049	9.08876	1.25149e-05	0.000139167
	FZD2	0.135114	4.97702	1.82461e-05	0.000191898
	PCNX2	-0.140921	4.28602	1.95079e-05	0.000203893
	NT5C2	0.0611407	7.7274	1.40673e-05	0.000154052
	TPM2	-0.114574	2.32425	2.08777e-05	0.00021652
	KAT2A	-0.0670293	5.38378	1.80077e-05	0.000189589
	GAST	0.0901641	2.68109	2.12987e-05	0.000219876
	SNRPD3	-0.0849725	8.10936	1.40825e-05	0.000154052
	NEDD9	0.127006	6.02237	1.69129e-05	0.000179751
	THADA	-0.080951	5.0955	1.90327e-05	0.000199339
	SLC25A38	-0.0767076	7.3496	1.49048e-05	0.000162169
	RBM17	-0.0561753	6.36532	1.65862e-05	0.000177212
	FASLG	-0.161582	2.91618	2.2087e-05	0.000226622
	CDK5RAP1	-0.0515214	4.12878	2.12642e-05	0.000219745
	ARNTL	-0.0808483	5.09205	1.96295e-05	0.000204839
	NECTIN3	-0.13484	2.25739	2.2154e-05	0.000227079
	KLRD1	-0.131297	7.79015	1.50493e-05	0.000163563
	RARS2	-0.0571503	6.01803	1.79471e-05	0.000189147
	CXCL14	0.130886	2.47806	2.29092e-05	0.000233869
	CCL8	0.166952	1.79554	2.25637e-05	0.000230575
	SMARCD1	-0.0560964	6.72874	1.67342e-05	0.000178416
	ATF6	0.0576191	7.95713	1.52745e-05	0.000165654
	PCK2	0.0695961	5.50238	1.9639e-05	0.000204839
	PUS3	0.0721962	2.996	2.35505e-05	0.000240172
	TSEN2	-0.074694	3.06816	2.3888e-05	0.000243222
	ACTA2	0.115358	5.38377	2.0406e-05	0.00021218
	DYRK4	-0.0633875	2.25288	2.38978e-05	0.000243222
	SASH1	0.145225	3.63885	2.39495e-05	0.000243503
	MRPL9	-0.0790074	6.81138	1.75164e-05	0.000185383
	AQP3	-0.132018	7.36674	1.67883e-05	0.000178803
	ACSL5	0.0534202	7.56317	1.6609e-05	0.000177269
	TIPRL	0.0584204	5.07454	2.18369e-05	0.000224513
	RNF13	0.0690783	6.99754	1.76867e-05	0.000186794
	TMSB10	0.0499738	11.1812	1.3443e-05	0.000148182
	TPPP3	-0.164281	5.34872	2.16913e-05	0.000223244
	SF3B1	-0.0644835	8.64203	1.61228e-05	0.000172994
	FZD1	0.104061	5.2093	2.24107e-05	0.000229439
	CD8A	-0.129961	8.24985	1.72844e-05	0.000183313
	RPGRIP1	-0.126035	1.56736	2.61444e-05	0.000264486
	TLR5	0.105016	5.03245	2.41003e-05	0.000244543
	ZKSCAN7	-0.118111	2.06571	2.69156e-05	0.000270929
	NCR3	-0.114529	5.87381	2.18976e-05	0.000224908
	ANXA5	0.0665694	9.64551	1.64347e-05	0.000176154
	RET	0.12585	2.81197	2.78957e-05	0.0002794
	MPPE1	-0.0713268	4.22723	2.68122e-05	0.000270698
	CD300A	0.0719965	8.80746	1.76413e-05	0.00018651
	MACROH2A2	-0.0843925	3.86186	2.79888e-05	0.000280055
	CD74	0.0745896	10.9534	1.55644e-05	0.000168264
	NFIX	0.146543	4.10763	2.76489e-05	0.000277203
	MAP6D1	-0.105623	3.75963	2.83135e-05	0.0002821
	LEPROTL1	-0.091706	8.94567	1.79159e-05	0.000189017
	SERPINB9	0.112531	8.00989	1.92475e-05	0.00020138
	DGKE	-0.11711	3.05355	2.94353e-05	0.000292487
	PRCP	0.0530122	7.74669	1.97262e-05	0.000205536
	UBE2G2	-0.0596825	7.15063	2.06358e-05	0.000214349
	TRAF3IP2	-0.0694291	5.69023	2.4619e-05	0.000249555
	APBA2	-0.143419	6.55675	2.24298e-05	0.000229439
	PCNP	-0.0658145	8.04027	1.99957e-05	0.000208128
	MKRN2	-0.051249	7.27558	2.12623e-05	0.000219745
	MGLL	0.146348	4.79808	2.81681e-05	0.000281569
	ACSL3	0.0621435	5.22155	2.72554e-05	0.000273803
	RAB1A	0.0689765	7.89761	2.08877e-05	0.00021652
	SLC25A42	-0.0774076	5.24496	2.73585e-05	0.000274565
	SPTLC2	0.0899701	7.64325	2.15533e-05	0.00022205
	ASNSD1	-0.0838285	5.52479	2.68693e-05	0.000270733
	ASCC3	0.0713477	5.69824	2.67298e-05	0.000270137
	PRPSAP1	-0.046294	6.71466	2.40276e-05	0.000244051
	APOBEC3F	0.0825555	5.20374	2.96077e-05	0.000293631
	ARL3	-0.11511	3.85776	3.34136e-05	0.000328455
	MORC1	0.119743	1.46299	3.32971e-05	0.000327644
	KIF14	0.122686	1.55866	3.40019e-05	0.000333278
	WDR37	-0.0454828	6.62739	2.55388e-05	0.000258619
	TOP1	0.126545	6.17776	2.68632e-05	0.000270733
	KLF2	-0.0646112	9.44144	2.11614e-05	0.000219131
	RPS11	-0.0525624	11.4482	1.86904e-05	0.000195958
	GSTK1	0.0449666	9.39715	2.14323e-05	0.000221029
	MAN1C1	-0.129254	6.20755	2.8321e-05	0.0002821
	FN3KRP	-0.0716421	6.19763	2.94633e-05	0.000292487
	PTOV1	-0.0636784	6.57652	2.83331e-05	0.0002821
	DPEP3	-0.114448	3.81019	3.88201e-05	0.000374679
	DMPK	-0.123227	4.76534	3.6647e-05	0.000355564
	H2BC21	0.113243	6.71387	2.93662e-05	0.000292098
	ANKMY2	-0.103603	4.40062	3.94533e-05	0.000380063
	CNOT6	-0.0616841	5.87253	3.34447e-05	0.000328455
	CPEB3	0.0693772	3.1951	4.21942e-05	0.000403384
	RRAGC	0.053384	7.02943	2.97075e-05	0.000294332
	ASGR1	0.0958179	4.46419	3.96596e-05	0.000381685
	ZWILCH	-0.0888068	3.01903	4.28264e-05	0.000409041
	SCAF11	0.056823	6.94946	3.08896e-05	0.000305444
	GNLY	-0.146546	8.33097	2.82459e-05	0.000282067
	CYFIP2	-0.0624907	8.97643	2.71888e-05	0.000273406
	ORC3	-0.0897659	5.56984	3.68058e-05	0.000356603
	AMZ2	-0.0411967	6.89662	3.17457e-05	0.000313601
	KIF5B	0.0821747	6.53206	3.30811e-05	0.000325836
	TRPC1	-0.125712	1.57121	4.37662e-05	0.000416833
	CLASP2	-0.114889	5.79514	3.65436e-05	0.000355085
	ABLIM1	-0.0908514	6.128	3.52711e-05	0.00034438
	DHX30	-0.0626243	5.89559	3.64054e-05	0.000354084
	PITPNB	0.0523844	6.98642	3.22897e-05	0.000318352
	ZFP37	-0.127619	1.88716	4.50444e-05	0.00042699
	GSN	0.111235	7.14308	3.20543e-05	0.00031634
	VPS33B	-0.0481372	4.7773	4.20314e-05	0.000402592
	CASK	-0.105857	5.11943	4.0526e-05	0.000389653
	BLK	-0.137505	5.96554	3.66633e-05	0.000355564
	OSBPL10	-0.176902	5.63516	3.83944e-05	0.000370925
	CCR1	0.134158	6.16851	3.57969e-05	0.000348502
	APOBEC3C	0.0754309	8.12375	3.0291e-05	0.000299819
	BAK1	0.127802	6.24707	3.57344e-05	0.000348229
	INPP5A	-0.0640819	5.19191	4.12298e-05	0.000395288
	ADCK2	-0.0611178	4.66484	4.42742e-05	0.000420876
	TMEM208	0.0548589	5.6701	3.93143e-05	0.000379086
	SIRT4	-0.129948	1.84516	4.7542e-05	0.00044772
	DGKQ	-0.0866351	5.64223	4.06498e-05	0.000390098
	WDR5B	-0.11778	3.95892	4.88855e-05	0.000459087
	ZSCAN2	-0.0821761	2.77134	5.11244e-05	0.000476563
	KCNA3	-0.148179	7.23792	3.52681e-05	0.00034438
	APOBEC3G	0.0816254	6.68686	3.70965e-05	0.000359074
	PI3	0.169247	2.89019	5.15953e-05	0.000480065
	DHRS7B	0.0799316	4.70731	4.72673e-05	0.00044555
	RPAP1	-0.129398	4.59355	4.8089e-05	0.000452027
	RGS12	0.0699994	3.58672	5.15529e-05	0.000480065
	CDK9	-0.0599694	8.05366	3.39737e-05	0.000333278
	ARHGAP4	-0.0588249	7.88638	3.46111e-05	0.000338591
	DNAJA3	-0.0537362	5.27677	4.52977e-05	0.000428586
	ANKZF1	-0.0677881	4.78918	4.80861e-05	0.000452027
	TRIM38	0.0612018	7.02924	3.7189e-05	0.000359625
	RPL9	-0.170536	7.85909	3.56616e-05	0.000347856
	PKIA	-0.105349	4.3249	5.27016e-05	0.000489906
	ACOT7	0.0841064	4.94178	5.01855e-05	0.000469111
	WDR73	-0.0765753	5.15432	4.96871e-05	0.000465747
	CBR3	-0.140984	3.16791	5.71109e-05	0.000526527
	PRPF38B	-0.0947354	6.04116	4.45739e-05	0.000423326
	ZBTB14	-0.0498899	4.50044	5.37571e-05	0.000499258
	ZNF324	-0.0769901	4.38301	5.46403e-05	0.000506528
	GLRA1	0.117778	1.55981	5.68388e-05	0.000524978
	FCER1G	0.0777379	9.75299	3.41601e-05	0.000334504
	AMT	-0.0943001	3.35026	5.93839e-05	0.000544992
	ST3GAL2	0.075821	6.66919	4.31395e-05	0.000411642
	PARP16	-0.0967449	6.39317	4.48387e-05	0.00042544
	NAB1	0.085598	2.43344	5.98186e-05	0.000548482
	TRIM25	0.0755108	6.59192	4.41686e-05	0.000420268
	ANKRD46	-0.1194	4.70278	5.67629e-05	0.000524757
	GEMIN8	-0.105407	2.81372	6.26759e-05	0.000572599
	SERGEF	-0.0610421	6.73679	4.61027e-05	0.000435793
	PPP2R5D	-0.0796348	7.12581	4.52614e-05	0.000428586
	SBF1	-0.0675382	6.97062	4.61895e-05	0.000436205
	NCKAP1L	0.0883728	8.88064	4.06396e-05	0.000390098
	ANKMY1	-0.0727464	4.38034	6.30166e-05	0.00057519
	ZCCHC14	-0.104777	3.29158	6.72782e-05	0.000608581
	ALDH2	0.0910447	8.28346	4.36046e-05	0.000415686
	KLRC3	-0.174241	2.21518	6.80476e-05	0.000613889
	NOSIP	-0.0830391	7.51075	4.68833e-05	0.000442343
	SAE1	-0.0435895	6.8415	4.96819e-05	0.000465747
	DLEC1	-0.119316	2.6539	7.00449e-05	0.000629655
	ZNF234	-0.104931	4.11746	6.83804e-05	0.00061634
	EML4	-0.0708863	7.11063	5.00287e-05	0.000468396
	IFI27	0.253629	3.61298	7.25807e-05	0.000648979
	XPO4	-0.0584558	4.90234	6.69654e-05	0.000606296
	POLM	-0.0674304	5.47671	6.25486e-05	0.000571954
	PRPS2	0.081298	6.5595	5.47832e-05	0.000507386
	KIFAP3	-0.0724837	5.0605	6.61425e-05	0.000600462
	EHBP1	-0.0897409	3.9473	7.33788e-05	0.000655534
	IL18RAP	-0.114099	5.08562	6.66406e-05	0.00060444
	SELL	0.0650851	10.5353	4.20816e-05	0.00040269
	NOL10	0.0964777	4.0127	7.44187e-05	0.000663649
	MAGEF1	-0.122447	6.48801	5.77621e-05	0.000531559
	KANSL3	-0.0483729	5.19834	6.79275e-05	0.000613889
	PDCD2	-0.0518945	6.62243	5.75489e-05	0.00053008
	CTDSP1	-0.0484949	8.41781	5.03691e-05	0.000469957
	CD36	0.114829	8.44287	5.03207e-05	0.000469939
	TMOD3	0.0897558	6.9803	5.59872e-05	0.000518062
	PMM1	-0.108581	4.85024	7.34671e-05	0.000655742
	ENOSF1	-0.119861	3.05914	8.22539e-05	0.00072582
	COG5	0.0970166	7.18269	5.69421e-05	0.000525451
	NPEPL1	-0.0614621	5.29403	7.15929e-05	0.000641854
	NSMAF	-0.0432487	6.23316	6.38786e-05	0.00058148
	MYCL	0.148407	6.02421	6.55407e-05	0.000595661
	RORC	-0.133195	4.80259	7.66625e-05	0.000680649
	MKS1	-0.111097	4.10829	8.16329e-05	0.000720971
	SERPINA1	0.0891173	9.5878	5.00625e-05	0.000468396
	EPB41L5	-0.0972863	2.63558	8.56626e-05	0.000751298
	CDS2	0.0603972	7.47796	5.78566e-05	0.000531944
	KIAA0040	0.0840972	6.53421	6.33579e-05	0.000577783
	MDFIC	-0.111445	7.54733	5.81358e-05	0.000534024
	HDAC1	-0.0489976	8.74072	5.3926e-05	0.000500366
	SPDL1	-0.128816	2.59182	8.71237e-05	0.000762786
	SUSD6	0.0573354	7.06847	6.08047e-05	0.000556512
	HEMK1	-0.101267	4.8167	7.9273e-05	0.00070259
	RAB40B	-0.0858685	3.17144	8.85128e-05	0.000772267
	HOOK1	-0.122797	2.50953	8.9847e-05	0.000781879
	TOMM20	-0.0546827	6.92278	6.35541e-05	0.000579049
	CHMP2B	0.0678435	6.39633	6.80382e-05	0.000613889
	POGLUT1	-0.051678	4.88927	8.24763e-05	0.000726347
	PEX2	-0.0865877	5.01923	8.13074e-05	0.000718726
	RHOT2	-0.0667041	5.77502	7.50532e-05	0.000667537
	HDHD3	-0.0927766	4.36774	8.86496e-05	0.000772791
	ULK1	-0.0657889	6.03485	7.45705e-05	0.000664415
	RNF126	-0.0729404	6.89755	6.90695e-05	0.000621995
	GNG7	-0.0835752	5.18512	8.51002e-05	0.000747015
	PID1	0.117972	5.233	8.45241e-05	0.000742605
	EP400	-0.0582652	5.31142	8.40486e-05	0.000739071
	THAP12	-0.0632394	5.68999	8.01394e-05	0.000709023
	RSBN1	-0.0653108	6.99463	6.93828e-05	0.000624259
	ZNF83	-0.128955	4.42988	9.37942e-05	0.000812025
	GSPT2	-0.0627155	4.93303	9.01876e-05	0.000784166
	RAB2A	0.0660104	7.74424	6.68906e-05	0.000606162
	EIF3H	-0.038127	9.42634	5.98904e-05	0.000548642
	CD7	-0.0888357	8.1972	6.55547e-05	0.000595661
	RAB3GAP1	0.0484349	5.97581	8.00711e-05	0.000709023
	RBM5	-0.0559619	6.73648	7.46806e-05	0.000664809
	NR3C2	-0.110335	5.39499	8.82894e-05	0.00077133
	AGPS	0.0579825	6.59338	7.65158e-05	0.000679946
	PTPA	0.0544656	7.42881	7.23547e-05	0.000647533
	GRAMD1C	-0.120561	1.43448	0.000104346	0.000893405
	HOXB2	-0.121527	4.6486	9.93214e-05	0.000856011
	TSPYL4	-0.119056	4.95159	9.70262e-05	0.000838566
	TBP	-0.040916	5.47915	9.13288e-05	0.000793404
	PHLPP2	-0.102633	4.58923	0.000101618	0.000872276
	ASH2L	0.0404709	8.00979	7.14367e-05	0.000641023
	ZNF345	-0.109066	2.48115	0.0001115	0.000945826
	CFB	0.132464	2.18994	0.000111079	0.000944638
	SYNCRIP	0.0504437	6.53615	8.24781e-05	0.000726347
	HERC1	-0.0620259	5.73882	9.17477e-05	0.000796358
	LTBP4	-0.0861951	5.39932	9.69363e-05	0.000838508
	SMARCA5	0.0920658	7.43273	7.79056e-05	0.000691078
	AIF1	0.0721088	8.66345	7.19516e-05	0.000644497
	UPB1	-0.123461	2.50354	0.000115783	0.000978046
	EXOSC1	-0.0435064	7.31489	8.25297e-05	0.000726347
	TRMU	-0.124634	4.66225	0.000112403	0.000952683
	METTL3	-0.0570061	5.12311	0.000107422	0.00091741
	SH2D3A	-0.119018	4.68476	0.000113947	0.00096496
	DNAJA1	0.10602	6.79664	8.8329e-05	0.00077133
	GOLGA2	0.0626834	5.0638	0.000109479	0.000932604
	ARSD	0.0944453	5.09686	0.000109171	0.000930768
	LSM7	-0.0623153	6.57462	9.26955e-05	0.000803893
	TSPOAP1	-0.122461	3.54093	0.00012949	0.00108115
	SPTAN1	-0.076095	7.4941	8.80145e-05	0.000769917
	KLHL21	-0.0873946	4.52103	0.000123658	0.00103762
	NDUFV1	-0.0490586	7.40867	8.97723e-05	0.000781879
	PNMA3	-0.11286	3.22565	0.000134065	0.00111474
	C1QL1	0.14579	6.27308	0.000100608	0.000865809
	AGFG1	0.069624	8.15335	8.57533e-05	0.00075144
	ZBTB40	-0.0775715	4.0241	0.000129658	0.00108166
	BAIAP2L2	-0.109449	3.64921	0.000134018	0.00111474
	KLHL22	-0.0642686	5.07716	0.000120039	0.00101061
	RIPOR1	0.0622404	5.32894	0.000117204	0.000989219
	BBS10	-0.139906	2.77873	0.000138803	0.0011494
	TPT1	-0.0464434	11.6472	7.10504e-05	0.000638125
	DCAF11	0.0604317	7.00404	9.87742e-05	0.000852212
	POLA2	0.0611448	5.04693	0.000125585	0.00105291
	CD226	-0.144844	7.15742	9.93842e-05	0.000856011
	SOCS2	-0.0831869	4.28799	0.000137189	0.0011379
	LCMT1	-0.0446278	6.12863	0.00011106	0.000944638
	RALGPS1	-0.0928035	2.60225	0.000145677	0.00119747
	CAMLG	-0.0467038	6.71718	0.000104965	0.000897181
	GCHFR	-0.064533	4.10782	0.000142032	0.00117229
	FFAR2	0.147513	3.24163	0.00014815	0.00121483
	CCR7	-0.119661	8.57399	9.34583e-05	0.000809811
	ANP32B	-0.0442469	7.41312	0.000101377	0.000870944
	TNFAIP8	-0.0708668	7.92251	9.8018e-05	0.000846412
	CHMP7	-0.114525	7.30127	0.000103065	0.000883936
	BRD1	-0.0650102	5.53838	0.00012591	0.00105406
	MED22	-0.0542106	5.56742	0.000125931	0.00105406
	MYC	-0.0884934	7.48525	0.000103984	0.000891062
	TCEAL1	-0.099361	4.7453	0.000143452	0.00118111
	ANKRD55	-0.136272	2.87625	0.000160041	0.00129861
	FBXO3	-0.088289	4.90558	0.000142985	0.00117822
	CDKN1C	0.141349	6.79904	0.000114333	0.000967415
	GART	0.0553874	6.26774	0.000121463	0.0010209
	B4GALT3	-0.0553953	6.26722	0.000122903	0.00103214
	EXOC7	-0.0399302	6.42539	0.000121402	0.0010209
	USP14	-0.0852802	5.36547	0.000141	0.00116568
	REEP5	-0.06102	7.87051	0.000108828	0.000928625
	LONP1	-0.0664567	5.22996	0.00014463	0.00118984
	HSPA1L	-0.0606714	2.70514	0.000169357	0.00136542
	TNFRSF14	0.0482216	7.74619	0.000111383	0.000945826
	EIF3M	-0.0415884	8.91568	0.000104937	0.000897181
	NELFCD	-0.0437093	7.37901	0.000117493	0.000990835
	MEX3C	-0.0828419	7.7964	0.000115207	0.000973996
	GRINA	0.0957763	6.10069	0.000139207	0.0011518
	CALM1	-0.0452972	10.2058	0.000101243	0.000870534
	INSIG2	-0.0689593	5.65524	0.000148481	0.00121656
	USP33	0.0735993	7.00701	0.000127329	0.00106399
	GSDMB	-0.0879455	2.62335	0.000184011	0.00146714
	CARS2	0.0880969	6.42287	0.000136699	0.00113477
	MAP2K5	-0.0847819	5.08088	0.000164503	0.0013316
	CRBN	-0.0626457	8.13572	0.000119941	0.00101061
	BPHL	-0.068038	2.75538	0.000188574	0.0014976
	HCK	0.0821891	9.46974	0.000111469	0.000945826
	ZBTB20	-0.0705955	3.86291	0.00018765	0.00149144
	PEX5	-0.0426358	4.95813	0.000171229	0.0013783
	CTNNBIP1	-0.0964329	6.00291	0.000149664	0.00122426
	RNF19B	0.099911	7.84014	0.000126342	0.00105662
	RFX7	-0.096301	5.93998	0.00015243	0.00124285
	CACNB3	-0.0937165	3.43843	0.000194347	0.00153619
	GTF3C2	-0.0407885	6.5931	0.000141331	0.00116745
	CDC7	-0.118774	1.90138	0.0001925	0.00152398
	NETO2	0.134675	3.86466	0.000191108	0.00151415
	SIGLEC1	0.15795	3.96319	0.000190416	0.00150985
	MDC1	-0.0823259	4.18617	0.000189339	0.0015025
	DCUN1D2	-0.105968	2.76902	0.000202215	0.00158843
	SETD6	-0.084271	4.19321	0.000193452	0.00153032
	OXSM	-0.108396	3.02376	0.000203573	0.00159785
	GPR132	-0.117019	6.14984	0.000156034	0.00127121
	SLC15A3	0.0733505	7.68936	0.000134762	0.00111961
	NKTR	-0.0917134	4.20803	0.000198251	0.00156093
	MTMR9	-0.0499202	4.65918	0.000194688	0.00153769
	BTN3A1	0.0654285	7.93404	0.000138025	0.00114389
	LAMTOR2	0.0510507	5.95004	0.000167173	0.00135105
	NAA16	-0.11007	3.78774	0.000210814	0.00164317
	SNU13	-0.0425277	7.70207	0.000142352	0.00117397
	SNX6	0.0459473	7.54252	0.000146981	0.00120655
	FOCAD	-0.0954671	3.77295	0.000217294	0.00168846
	SLC39A1	0.0659876	6.53492	0.000162062	0.00131395
	RCOR3	-0.0588945	5.05251	0.000196668	0.0015521
	RAB5C	0.0536934	9.32798	0.00013222	0.00110122
	TOR1A	0.0609571	7.83702	0.000147021	0.00120655
	HPCAL1	-0.0470962	7.73541	0.000148858	0.00121866
	AKT2	-0.120838	7.68113	0.000150545	0.00122947
	PPP4R2	0.103561	7.18191	0.000158462	0.00128995
	HTATIP2	0.0487207	6.24718	0.000174895	0.00140445
	PPIE	-0.0552784	6.30008	0.000174098	0.00139916
	ACTR5	-0.0710152	4.97548	0.000208597	0.00162967
	BACH2	-0.126116	5.95557	0.000183668	0.00146672
	BBS1	-0.0699259	4.12228	0.000226244	0.00175126
	PILRA	0.0809326	8.11452	0.000150247	0.00122803
	TBC1D15	-0.0634813	7.03097	0.000164021	0.00132876
	STRADA	-0.0381177	4.49936	0.000221105	0.00171676
	IDS	-0.0593302	8.26943	0.000150863	0.00123107
	EIF2S3	-0.0475502	10.2523	0.000132215	0.00110122
	NUBP2	-0.121179	6.23317	0.000180355	0.00144255
	RALGAPA1	-0.0743343	2.90365	0.000242982	0.00186793
	HHEX	0.101369	7.6588	0.000160005	0.00129861
	SMOX	0.112973	5.55431	0.000200035	0.00157376
	NPAT	-0.0759298	6.73013	0.000173762	0.00139758
	MACF1	-0.0664341	6.18694	0.000185934	0.00148014
	P3H4	-0.112112	3.34049	0.000246586	0.00189131
	RAB5A	0.0624924	8.17681	0.000159501	0.00129632
	PJA1	-0.0714307	4.78672	0.000228366	0.00176633
	TOGARAM1	-0.134776	2.88012	0.000253339	0.00193428
	PFN2	-0.11456	2.76487	0.000253871	0.00193541
	FAM3A	-0.0555598	5.93335	0.000197962	0.00155988
	PPP1R8	-0.0518069	6.56268	0.000185472	0.00147762
	RNF125	-0.0753257	6.85891	0.000180942	0.0014461
	DYRK2	-0.0715204	7.76934	0.000168412	0.00135997
	MORC2	-0.0789205	5.2456	0.000223274	0.00173226
	INPP1	0.0597893	4.01536	0.0002537	0.00193541
	IL18R1	-0.075449	2.26443	0.000261556	0.00198649
	VCPIP1	0.0761377	7.16255	0.000180112	0.00144175
	HSF2	-0.0909102	4.37739	0.000249254	0.00191032
	LGALS8	0.0527182	7.61451	0.000177325	0.00142283
	VKORC1	-0.0428051	8.35596	0.00016975	0.00136749
	CBX8	-0.12022	4.43048	0.000254808	0.00194108
	UBAP2	-0.130134	6.44551	0.000200987	0.00158001
	PDCD1LG2	0.0803182	2.16239	0.000271221	0.00204756
	AGMAT	-0.110869	5.41374	0.000235589	0.00181663
	ATP5PO	-0.0592072	8.18846	0.000179394	0.00143715
	LSM14A	-0.0397513	9.10892	0.000168896	0.00136279
	LRFN3	-0.071703	4.41019	0.000268966	0.00203259
	MAZ	-0.110413	7.99398	0.000183994	0.00146714
	TMEM168	-0.105916	4.80098	0.000259159	0.00197125
	LMTK2	0.130438	5.16992	0.000249597	0.00191046
	LYPLA1	0.0625353	5.21752	0.000250555	0.00191592
	MYL6	-0.0604693	10.518	0.00015928	0.00129556
	MGAT4A	-0.0793749	6.82634	0.000206914	0.00162029
	POLG	-0.0521013	6.06985	0.000229701	0.00177394
	CHRNG	0.0963691	5.00733	0.000266215	0.00201883
	DCUN1D4	-0.0795042	3.37984	0.000302275	0.00225166
	NT5DC3	-0.0776425	2.87056	0.00030694	0.00227967
	PRKCD	0.0595344	8.68948	0.000186868	0.0014864
	CREG1	0.0765265	7.91348	0.000196992	0.00155345
	VAPA	-0.085151	6.41477	0.000225781	0.00174902
	PLIN3	0.055163	7.27529	0.000207789	0.00162588
	UTRN	0.0813951	6.39444	0.000228825	0.00176853
	ZXDC	-0.0690724	6.5618	0.000224985	0.0017442
	MTHFD1	0.104513	5.4296	0.000260705	0.00198151
	HLA-E	0.0451577	10.8661	0.000165721	0.00134038
	MTRF1	-0.118773	3.08159	0.000316005	0.00232814
	SFMBT1	-0.0959282	4.75736	0.000288105	0.00216038
	GLP1R	0.126826	2.63928	0.000321533	0.00236197
	RAB33B	0.155713	6.1175	0.000244851	0.00188086
	NSUN7	-0.106042	1.63204	0.000314549	0.00232341
	TRIP12	0.0593024	7.92094	0.000208906	0.00163083
	SUMO4	-0.109229	2.57682	0.000326949	0.00239652
	STOM	0.0700627	8.45141	0.000203973	0.00159975
	TGDS	-0.0753086	2.65305	0.000329695	0.00241138
	SARAF	-0.0454602	10.462	0.000179157	0.00143639
	CDC14A	-0.0953573	6.28966	0.000246422	0.00189131
	CCND2	-0.0628908	8.5915	0.000205384	0.00160956
	CADM4	0.110531	3.4885	0.000334713	0.00244052
	ENO3	-0.0774148	2.60176	0.00033861	0.00245876
	PRDM10	-0.0627706	3.4495	0.000337245	0.00245061
	CDKN1B	-0.0551316	8.52097	0.000209886	0.00163721
	TMEM63A	-0.0869251	6.97455	0.000236142	0.0018195
	CENPT	-0.081811	5.11234	0.000299136	0.00223323
	ANKRD49	-0.0754082	5.57193	0.000282945	0.00212651
	ADCY9	-0.123227	4.81534	0.00031564	0.00232715
	TRIM52	-0.0544172	6.14509	0.000266651	0.00201952
	GCNT1	0.0873455	4.28271	0.000333489	0.00243384
	WDR41	0.0976349	6.7087	0.000249652	0.00191046
	SLC24A1	-0.0934089	2.43268	0.000350906	0.00253165
	PDE7B	-0.105859	2.21914	0.000349658	0.00252988
	EIPR1	-0.0486355	5.8061	0.000280335	0.00211005
	ADGRE5	0.0574644	8.85279	0.000215749	0.00167905
	HPS5	0.0608563	4.85613	0.000322243	0.00236546
	SLC6A13	0.106505	2.59482	0.000360253	0.00258245
	LIMA1	-0.12158	4.81094	0.00032688	0.00239652
	PTBP2	-0.109795	3.18926	0.000365425	0.00261581
	ZNF134	-0.0823815	5.26847	0.000312202	0.00230856
	FKBP11	-0.0689543	6.23777	0.000275089	0.0020752
	ENPP4	-0.132836	4.71159	0.000334888	0.00244052
	VRK1	-0.105353	5.86788	0.000288807	0.00216252
	NSUN6	-0.119181	3.97126	0.000358772	0.00257428
	P2RY6	0.114667	2.95808	0.000371756	0.00265735
	ERBB2	-0.11444	4.39824	0.000350665	0.00253165
	COL9A2	-0.108939	4.85726	0.000336822	0.00244931
	RPS24	-0.0923279	9.83562	0.000213441	0.00166237
	CDC23	-0.0506426	5.53292	0.000311869	0.00230779
	GTPBP1	0.112154	6.87259	0.00026491	0.00201045
	CENPM	-0.109397	3.70022	0.0003765	0.00268366
	DUSP2	-0.135514	8.38843	0.00023971	0.00184418
	KRT10	-0.0481005	2.21523	0.000382386	0.00271793
	RWDD1	-0.0662257	6.27422	0.000288089	0.00216038
	PNMA1	-0.115729	6.50106	0.000281494	0.00211719
	ARL6IP1	-0.049106	10.1151	0.000217055	0.00168791
	PTPRJ	0.0904638	8.68206	0.00023893	0.00183958
	EPM2AIP1	-0.0577082	4.9585	0.000348708	0.00252482
	RPL31	-0.129057	10.9535	0.000208064	0.00162677
	NUDT15	0.0771651	3.29196	0.000400579	0.00283526
	CLCN7	0.0494963	6.5575	0.000290489	0.0021735
	TPST2	-0.054957	7.40882	0.000269037	0.00203259
	CREBZF	-0.132178	4.99579	0.000358858	0.00257428
	COX7C	-0.0838861	5.95684	0.000316522	0.00233025
	CDC16	-0.0467683	5.02625	0.000360959	0.00258567
	SLC2A1	-0.0734325	7.34761	0.00027545	0.00207637
	CAB39	-0.0447737	8.59489	0.000252843	0.00193195
	ANXA1	-0.0755796	9.77073	0.000234266	0.00180781
	IPO4	0.0730737	5.25063	0.000353821	0.00254721
	TARS1	0.075311	7.02718	0.00028557	0.00214464
	PGGHG	-0.110725	4.8628	0.000372858	0.00266147
	P3H1	-0.0657812	4.95224	0.000368835	0.00263835
	PARL	-0.0358261	7.9914	0.000266706	0.00201952
	ALOX5AP	-0.0538459	8.59517	0.000256456	0.00195216
	FAM50B	-0.0854449	5.42975	0.000349974	0.00253035
	CCDC25	-0.0610088	5.45561	0.000348667	0.00252482
	TNIK	-0.112603	5.88082	0.000329451	0.00241135
	BAG3	-0.085539	4.88959	0.00037552	0.00267857
	DNAL4	-0.0496914	3.89358	0.000419378	0.00296001
	ADGRE2	0.0907418	7.2058	0.000292645	0.00218801
	IL4R	-0.068535	7.88676	0.000278812	0.00210015
	ST3GAL1	-0.0562374	6.71909	0.000307499	0.00228047
	KLF12	-0.0832396	7.22842	0.000293503	0.0021928
	TYK2	-0.046226	6.98081	0.000299833	0.00223677
	PRPSAP2	-0.045077	6.05659	0.000336149	0.00244617
	KLHL20	-0.0980705	5.72882	0.00035555	0.00255783
	PIEZO1	-0.0532576	6.37066	0.000328604	0.0024069
	HIBCH	-0.0625033	2.94825	0.000454425	0.00318066
	CHST12	-0.0864486	7.21361	0.000307477	0.00228047
	JTB	-0.0445168	8.24876	0.000288307	0.00216038
	ACTR6	-0.124568	4.08849	0.000443655	0.00311392
	SLC8B1	-0.0575597	6.6191	0.000332375	0.00242747
	CLDN11	0.107512	4.44227	0.000435003	0.00305958
	ATP5MG	-0.0536895	9.57561	0.000267219	0.00202188
	UBE2N	-0.0442646	7.67687	0.000304259	0.00226309
	PRMT7	-0.106966	5.51249	0.000385366	0.00273334
	GTPBP8	-0.05949	4.62005	0.00043013	0.00302953
	CD86	0.0749509	7.05341	0.000320668	0.00235733
	ALDOC	-0.0607063	6.48336	0.000340532	0.00247094
	UBE2J1	0.0578841	7.37414	0.000314902	0.00232341
	ADK	-0.0646174	5.35101	0.000399314	0.00282829
	PDCD6IP	-0.0535625	7.36487	0.000317896	0.00233866
	CD79B	-0.0929865	8.04857	0.000302769	0.00225367
	BCL2	-0.0726591	7.95206	0.000306444	0.00227767
	DSE	0.0820111	7.00228	0.000335444	0.00244281
	DALRD3	-0.0853773	5.99636	0.000377582	0.00268905
	ZNF219	-0.107653	3.55997	0.000487668	0.00338282
	LPXN	-0.041829	8.07126	0.000314879	0.00232341
	H2AZ1	-0.0404107	6.69812	0.000353122	0.00254399
	DYNC2I1	-0.088695	3.75564	0.000490344	0.00339671
	CD84	-0.0657025	5.99736	0.000385354	0.00273334
	CMKLR1	0.118123	4.76494	0.000456735	0.00319461
	SETDB1	0.0479705	6.3559	0.000372057	0.00265762
	MPHOSPH8	-0.0526232	5.94306	0.000393471	0.00278886
	LILRB1	0.0711825	6.98858	0.000350384	0.0025315
	MAPK13	-0.088261	6.18777	0.000385124	0.00273334
	RIC3	-0.103306	2.17619	0.000506796	0.00349627
	CLK4	-0.0929611	5.05045	0.000451299	0.00316537
	MYCBP2	0.0575095	6.36431	0.000379617	0.00270015
	CRCT1	0.103102	1.54137	0.000503327	0.00347948
	GAS7	0.0797937	6.44317	0.00037779	0.00268905
	ERMP1	-0.121438	5.36076	0.000438034	0.00307875
	PLXNA3	-0.112789	3.61153	0.000515847	0.00354658
	STAMBPL1	-0.0714021	3.52573	0.000519741	0.00357092
	SMYD3	-0.0770789	4.73962	0.000479829	0.00333993
	SGSM3	-0.0810009	5.75446	0.000426842	0.00300848
	TM7SF2	-0.0724522	4.7196	0.000488716	0.00338776
	PNPO	0.0485906	6.02896	0.000413204	0.00291847
	EXTL2	-0.106199	1.66766	0.000526335	0.0036113
	PDIA6	0.0496197	9.51637	0.000311369	0.00230578
	MAF	-0.0737985	5.72326	0.000434488	0.00305809
	GLYR1	0.0443199	7.52368	0.000357956	0.00257147
	CDC25C	0.091537	1.63687	0.00053124	0.00364
	NACA	-0.0462424	10.1437	0.000301752	0.00224942
	PTPN22	-0.117835	5.73972	0.000452158	0.00316919
	RNFT2	-0.0807486	4.10462	0.000545214	0.00372059
	ACSL6	-0.10748	3.81921	0.000558716	0.003805
	PTDSS2	-0.102919	5.36368	0.000482558	0.00335262
	CTSK	-0.104896	2.2663	0.000570319	0.00387095
	GALNT12	-0.101311	3.50005	0.000571974	0.00387958
	PTPRM	-0.133539	3.26365	0.000578161	0.00391362
	ANKRD28	-0.0852852	5.42405	0.000483411	0.0033556
	CHST7	0.0614015	4.84749	0.000522675	0.00358863
	KIT	-0.1052	2.14696	0.000578545	0.00391362
	ST8SIA1	-0.123511	4.00388	0.000566896	0.00385031
	LASP1	0.04158	9.06056	0.000346353	0.00251137
	BTC	0.102329	1.99605	0.000577686	0.00391306
	TM9SF2	0.0469189	8.6812	0.000356066	0.00255972
	CD53	0.0388284	10.7986	0.000309815	0.00229595
	P2RX5	-0.13801	6.01028	0.000454017	0.00318001
	RPS6KA2	-0.10053	3.55131	0.000586949	0.00396515
	WFDC2	0.105621	3.65743	0.000583806	0.00394656
	GPR18	-0.0992066	5.77103	0.000474474	0.00330951
	ATP1B1	0.0976613	3.68665	0.000588649	0.00397397
	DNMT3B	0.0916743	2.54562	0.000603941	0.00405549
	ADGRE1	0.110113	7.39473	0.00040321	0.00284988
	IRF5	0.137742	6.92553	0.000420448	0.00296548
	ZCCHC2	0.110693	4.95657	0.000540094	0.00369794
	ZNF696	-0.0834522	3.61137	0.000608367	0.0040825
	ACHE	0.116844	4.12574	0.000593665	0.00400248
	LTA4H	0.0580377	9.70273	0.000351963	0.00253746
	ITPR2	0.0683248	5.66797	0.000505091	0.00348928
	PABPC1	-0.04152	10.7602	0.000331805	0.00242506
	DENND5A	0.0487438	8.05858	0.000400907	0.00283559
	SLC37A4	-0.05802	5.20634	0.000543815	0.00371356
	IFT57	-0.101454	4.06095	0.000613574	0.00410924
	DOK3	0.0993372	5.43721	0.000530212	0.00363543
	BOLA1	-0.101766	5.17388	0.000553773	0.00377644
	STYXL1	0.0549413	5.34977	0.000542068	0.00370664
	OGDHL	0.0816548	2.76193	0.000648573	0.00430079
	CD8B	-0.125595	4.62409	0.000598263	0.0040254
	SMNDC1	0.0593849	6.74513	0.00046233	0.00322926
	RTN4	0.0380905	6.58273	0.000470548	0.00328439
	ABCF3	-0.104191	6.12701	0.000498217	0.00344651
	POLR3B	-0.0788195	3.616	0.000652615	0.00431908
	PARD6A	-0.101996	4.83884	0.00059649	0.00401615
	EPHB4	-0.124608	4.47627	0.000620815	0.00414815
	IL15RA	0.116996	6.10277	0.000506159	0.00349426
	PTGIR	0.102203	5.7254	0.000540429	0.00369794
	TPST1	-0.122377	3.79297	0.000679191	0.00446275
	QTRT2	0.0825327	5.57257	0.000564122	0.00383405
	MKI67	0.104077	2.17189	0.000687214	0.00450373
	EXOSC2	-0.0577952	6.38365	0.000513872	0.00353541
	WDFY3	0.136329	4.21688	0.000669745	0.00441506
	VASP	0.0831196	7.65033	0.000459043	0.00320853
	RIMS3	-0.0895549	4.14728	0.000680751	0.00447009
	KIF23	0.0972711	1.83568	0.000698734	0.00455849
	ELAPOR1	-0.133965	4.99085	0.000630652	0.00420407
	TPD52	-0.0796354	3.58469	0.000710885	0.00462873
	GADD45G	0.130073	3.14763	0.000720687	0.00467753
	QRICH1	-0.0529765	7.36701	0.000479301	0.00333993
	SDHC	0.0427881	4.39137	0.000678985	0.00446275
	EIF2AK3	-0.118169	5.09141	0.000635203	0.00422603
	RHOBTB3	-0.116667	2.39585	0.000728867	0.00472452
	MAPKAPK3	0.0457602	8.78533	0.000442185	0.00310576
	WRAP73	-0.0456374	4.86742	0.000658842	0.00435172
	CBX3	0.0614282	7.58691	0.000481892	0.00335198
	GRAMD2B	-0.0973547	3.48105	0.00073594	0.00476424
	ZNF692	-0.0606352	4.43783	0.000694274	0.00453526
	ZNF385D	0.107852	2.32451	0.000747805	0.00482866
	ATP6V1H	0.0420516	6.04864	0.000575659	0.00390194
	DDX46	-0.044584	4.91351	0.000675433	0.00444675
	PSMD10	-0.047582	5.79421	0.000600563	0.0040355
	EGR2	0.175549	7.2651	0.000512725	0.00353388
	CDH2	-0.101961	1.75438	0.000761906	0.00490401
	C4BPA	0.20846	1.3739	0.000754052	0.00485966
	NDST1	0.110368	6.09193	0.000594444	0.00400505
	CD19	-0.103643	5.39822	0.000656971	0.00434221
	PTPRS	0.120866	4.49764	0.000735793	0.00476424
	NMUR1	-0.113332	5.18017	0.000682456	0.00447546
	ELP4	-0.0847576	5.92491	0.00062103	0.00414815
	RDH16	-0.0936965	2.18292	0.000794488	0.00509422
	ATXN7L1	-0.10444	3.25131	0.000806179	0.00516262
	ENTR1	-0.053637	5.57774	0.000654942	0.00433164
	ITGB7	-0.0588404	8.98253	0.000479541	0.00333993
	THOC2	0.0680405	5.65625	0.000652167	0.00431895
	KYAT1	-0.0540906	4.43545	0.000759573	0.00489212
	ZEB2	0.0789471	7.31492	0.000543593	0.00371356
	SPCS1	-0.0390056	8.63801	0.000496991	0.00344039
	TRAM2	-0.086919	4.91448	0.000736875	0.00476724
	CACNA2D2	-0.103117	4.02982	0.000801643	0.00513683
	GRK6	-0.053095	8.43452	0.000512949	0.00353388
	ITM2C	-0.0815006	7.24847	0.000562432	0.00382773
	MOGS	-0.106849	5.50396	0.000691163	0.00452667
	CAMK4	-0.114199	7.37797	0.000557241	0.00379752
	PXMP2	-0.0746356	5.6389	0.00069386	0.00453526
	GRB2	0.0532294	8.88114	0.000513411	0.00353465
	CA2	0.113044	6.54292	0.000619079	0.00414335
	ZNF22	-0.0626666	5.49386	0.000713549	0.00464014
	NLRP3	0.12041	7.04389	0.000590416	0.00398323
	FBXO21	-0.0453852	5.86269	0.000679071	0.00446275
	FAM8A1	0.0688017	6.30501	0.000640956	0.00425632
	NFKB2	0.0856068	6.33353	0.000641022	0.00425632
	RBL1	-0.103578	5.03413	0.000767649	0.00493783
	CERT1	0.0827763	6.3893	0.000644977	0.00427976
	BCL2L11	0.0982651	5.12399	0.000769862	0.00494891
	PTK2	0.063039	4.38789	0.00083758	0.00533997
	ENTPD1	0.0611627	7.03848	0.000611378	0.00409997
	CD33	0.0757921	7.47976	0.000598802	0.00402635
	LAMA5	-0.106101	4.28599	0.000865136	0.00549828
	EFHC1	-0.0950348	2.14003	0.000903145	0.00572181
	SOX4	0.0940673	5.81213	0.000720691	0.00467753
	PRMT5	0.042993	6.52028	0.000663835	0.00437896
	TMEM209	-0.0689352	7.05342	0.000632431	0.00421314
	SFXN1	-0.0856481	6.83229	0.000650619	0.00431153
	NAXD	-0.0466621	5.34769	0.000786062	0.00504982
	RRP1B	-0.0876523	6.43029	0.000681874	0.00447455
	RPS16	-0.0445771	11.1525	0.000482649	0.00335262
	ADAM7	-0.0923521	1.13038	0.000908296	0.00574362
	SOX13	-0.0955167	3.79857	0.000931651	0.0058619
	JAKMIP2	-0.112506	2.89959	0.000961429	0.00599689
	ACP6	-0.0980213	4.20829	0.000911699	0.00575792
	AMOT	-0.0831246	2.81186	0.000965087	0.00601227
	CHMP2A	0.0410842	9.10323	0.00056364	0.00383336
	N4BP2L2	-0.0605794	7.94167	0.00061206	0.00410182
	CRYZ	-0.109021	6.29751	0.00071577	0.00465158
	PHF1	-0.0626474	6.57036	0.00069242	0.00453196
	DAPK1	0.0852481	6.37978	0.000709494	0.00462271
	CLTA	0.0356333	7.07995	0.000659898	0.00435585
	TMEM161A	-0.0970297	5.28867	0.000825436	0.00527255
	VPS37C	0.0540632	5.12859	0.000845559	0.00538744
	CLIC3	-0.0992043	6.01755	0.000751373	0.00484859
	OTOF	0.132125	2.84548	0.000989615	0.00613099
	OVGP1	-0.0704193	2.19277	0.000975309	0.00606098
	ATP5F1D	-0.0564677	8.09155	0.000620022	0.00414691
	SCAND2P	-0.092025	3.39401	0.000988943	0.0061306
	USP13	-0.0870752	3.52444	0.000985853	0.0061152
	H2BC6	0.133437	6.55732	0.000711335	0.00462873
	ZNF302	-0.0905908	5.49187	0.000825186	0.00527255
	TOP2B	-0.0420162	7.29314	0.000670375	0.00441633
	SLC25A36	-0.0958547	5.01916	0.000889264	0.00564096
	POLE	-0.0846517	3.56237	0.00101334	0.00627413
	IL10RB	0.0470923	8.33378	0.000636283	0.00423042
	SERTAD2	-0.0563652	5.98242	0.000793223	0.00508935
	CAPRIN1	0.0452233	8.53035	0.000629566	0.0041996
	LIMS2	-0.115966	4.57906	0.000955415	0.00596307
	ZMYM1	-0.0791969	3.7199	0.00103628	0.00638873
	CEP192	-0.058109	4.84354	0.00094486	0.00591182
	AP1G2	-0.0542568	7.31804	0.000702903	0.00458272
	OXA1L	-0.0355823	8.99231	0.000625059	0.0041723
	MRPL48	-0.10285	4.70848	0.000971955	0.00604758
	SMAD5	-0.0681126	4.57993	0.000985525	0.0061152
	ATG16L1	-0.0646547	5.51463	0.00087889	0.00558217
	PCDHB13	-0.0753724	1.27007	0.00104204	0.00640857
	ZBTB7B	0.0765996	6.40641	0.000787158	0.00505364
	CDK10	-0.0720694	5.27106	0.000922234	0.0058099
	ATP6V1G2	-0.0905818	2.15734	0.00107784	0.00659252
	MAT2B	0.0522112	7.90139	0.000694042	0.00453526
	STARD13	0.102528	1.65493	0.00107017	0.00654959
	TNFSF9	0.121589	4.83487	0.000982648	0.00610282
	SLC25A12	-0.0692296	5.25214	0.000933961	0.00587278
	COLQ	-0.0831275	4.16983	0.00105122	0.00645285
	AHCYL1	0.0421773	7.95227	0.000696366	0.00454599
	BRD7	0.0482589	6.17277	0.000822918	0.00526312
	RIPK4	0.0881522	2.72784	0.00110604	0.00673239
	MAD1L1	-0.0730706	5.92092	0.000860507	0.00547576
	CANX	0.0453478	9.47227	0.000634001	0.00422082
	POLD3	0.0640514	5.32641	0.000935279	0.00587615
	SCN1A	0.0755289	1.08901	0.0010653	0.00652373
	UST	-0.105954	3.69139	0.0011013	0.00671159
	TFPI	0.116614	2.02541	0.00110348	0.00672083
	RPL37	-0.0676138	7.38104	0.000738727	0.00477615
	SEC31B	-0.115923	2.579	0.00113281	0.00687867
	H1-1	0.0955167	3.77225	0.00111084	0.00675342
	CARD14	-0.106184	3.15396	0.00113992	0.00691773
	CSE1L	-0.0437444	5.47746	0.000935662	0.00587615
	LARP4	0.0881267	5.1864	0.000974595	0.00606027
	SLTM	-0.038838	6.45573	0.000827148	0.00528013
	NFKBIB	0.0868976	6.16354	0.000863634	0.00549219
	RFX2	-0.131821	4.33187	0.00108976	0.00664772
	EFCAB14	-0.0351661	8.15639	0.00072515	0.00470345
	WRN	-0.0864394	2.66607	0.00117054	0.00708555
	FBLN5	-0.0860221	2.44376	0.00117786	0.00711796
	SIRPB1	0.100931	7.84243	0.00075343	0.00485875
	CRELD1	-0.0496521	4.68132	0.00108236	0.00661216
	FANCL	0.0820825	2.01848	0.00117109	0.00708555
	PPP1R2	-0.0512213	8.11342	0.000747408	0.00482866
	WDR91	-0.0691591	5.21971	0.00104059	0.00640353
	GNRH1	-0.069414	1.96411	0.00120201	0.00724219
	ELAVL1	-0.0911594	5.34994	0.00103579	0.00638873
	TRADD	-0.0595932	7.42792	0.000812478	0.00519965
	PDGFD	-0.107653	3.34379	0.00124774	0.00747757
	ZNF573	-0.112149	2.06406	0.00123237	0.00739863
	PSMG1	-0.0812694	5.46713	0.00103015	0.00635916
	IFT122	-0.0776374	3.79391	0.00122516	0.00736195
	MIPEP	-0.0970964	3.38814	0.00125171	0.00749244
	ROBO3	-0.0948418	3.1838	0.001259	0.00752716
	PEX19	-0.0357029	6.28153	0.000927898	0.00584193
	ZNF235	-0.0814646	2.19052	0.00124748	0.00747757
	DCK	-0.0541629	7.44461	0.000830858	0.00530046
	MICALL1	0.102166	4.6771	0.00115454	0.00699801
	CPSF4	-0.0346579	5.37726	0.00105977	0.00649776
	PAQR4	0.060294	5.47723	0.0010518	0.00645285
	NSMCE4A	-0.0452025	6.2017	0.000955043	0.00596307
	AGFG2	-0.0986316	5.68217	0.00102746	0.00635338
	RNASEL	0.0631015	4.91991	0.00114105	0.00692043
	MKNK1	-0.0483499	6.95024	0.000881817	0.00559723
	XYLT2	-0.0463648	5.71104	0.0010266	0.00635235
	DDX25	0.0866063	1.26977	0.00124451	0.00746707
	CCDC33	0.103273	2.78174	0.00130457	0.00774447
	RMI1	0.0641204	3.34157	0.00129942	0.00772206
	UBE2I	-0.0276365	6.69867	0.000915717	0.00577245
	KIAA0319	-0.0959246	1.84873	0.00128183	0.00764098
	GUCA1B	-0.0836427	2.19389	0.00129619	0.00770838
	SDC3	0.102754	3.99523	0.00128056	0.00763793
	HNRNPA0	-0.0412562	7.8952	0.000846474	0.00538986
	LZTR1	-0.0481975	5.57484	0.00108386	0.00661734
	DAB2	0.0763334	5.97368	0.00103724	0.0063907
	SMAD2	0.0609568	7.2292	0.000906913	0.00573956
	KCND3	0.107695	2.65313	0.00136502	0.00804651
	CHCHD3	0.0594569	7.26389	0.000912942	0.00576216
	ARID3B	-0.0477167	3.80143	0.00134974	0.00797508
	FKBP1A	0.05278	3.52703	0.00137395	0.00808968
	KLHL9	-0.0646754	6.23306	0.00102803	0.00635338
	ZNF248	-0.106357	1.90532	0.00136727	0.00805505
	SLC25A4	-0.0555959	5.0378	0.0012171	0.0073244
	SSBP2	-0.0448692	7.56156	0.000913607	0.00576275
	TRMT61B	-0.0865872	4.25864	0.00133587	0.00791169
	UBE2K	0.0374585	7.07653	0.000950835	0.00594552
	NID1	0.119005	4.80892	0.00126347	0.00754941
	TLR1	0.103104	6.05368	0.00107999	0.0066017
	TEX10	-0.0519334	4.34417	0.00135058	0.00797537
	SOCS3	0.134242	7.49914	0.000941125	0.00589577
	ISCU	-0.0370976	8.24789	0.00089474	0.00567212
	POLDIP3	0.0344569	8.02351	0.000910857	0.00575621
	DDX50	-0.0754535	7.22425	0.000969419	0.00603553
	ROGDI	0.0792755	7.2714	0.000964557	0.00601227
	FNTA	-0.0363676	7.63066	0.000940747	0.00589577
	MPZL1	0.0729694	6.47236	0.00104992	0.00644913
	RGS14	-0.0628497	7.76084	0.000942474	0.00590055
	FLOT2	-0.0455803	8.34173	0.000907085	0.00573956
	HDDC2	-0.0558802	6.52922	0.00106338	0.00651592
	TMEM106C	-0.0866624	5.18885	0.00127993	0.00763793
	HMGCS2	0.109545	2.07814	0.0014777	0.00862505
	H1-10	-0.0616105	8.05501	0.000937635	0.00588487
	HPS4	-0.0652523	4.64156	0.00137526	0.00809271
	CKMT2	0.0929384	1.98398	0.00148592	0.00866301
	TASP1	-0.0759184	4.41467	0.00141542	0.00829032
	ZNF335	-0.102219	5.23277	0.00129125	0.0076835
	DROSHA	-0.0587153	4.86794	0.0013584	0.00801215
	PSMD8	0.0425641	8.27132	0.000938877	0.005889
	MOAP1	-0.0529664	7.08193	0.00103023	0.00635916
	EBAG9	-0.0427851	4.73133	0.00139115	0.00816239
	RBBP8	0.0976501	3.62903	0.00152704	0.00885667
	PIAS3	-0.0942877	5.19794	0.00133686	0.00791287
	POMGNT1	-0.0498816	5.39931	0.00130002	0.00772206
	PSG3	0.0819403	1.39162	0.00152195	0.00884237
	GNAT1	0.0909502	2.4707	0.00157209	0.00908657
	RPL34	-0.0968082	6.06007	0.00119682	0.00721525
	SATB1	-0.100696	8.60401	0.000951915	0.00594858
	ABCD1	0.107048	5.09185	0.00140408	0.00823348
	EPHB1	0.110845	3.31893	0.00164027	0.0094213
	MYBPC3	0.0729649	3.58009	0.00162813	0.00936223
	MCPH1	-0.093989	4.52995	0.00152298	0.0088433
	MEN1	-0.0560468	5.30928	0.00138418	0.00813566
	RBM14	-0.0545534	7.30906	0.00109016	0.00664772
	POP5	-0.0543824	4.38098	0.00154934	0.00897567
	HIF1A	0.107129	7.93989	0.00104037	0.00640353
	POLR3G	0.0875955	2.48018	0.00165503	0.00950063
	MRPL46	-0.0500519	5.68319	0.00133157	0.00789082
	SFT2D2	0.0901583	7.29788	0.001108	0.0067402
	MOCS2	-0.103445	4.70319	0.00152848	0.0088599
	TCEA2	-0.0520218	4.25234	0.00159838	0.0092174
	NR2C1	-0.0522159	2.57759	0.00170859	0.00975015
	CRISPLD2	0.0937423	6.89254	0.00117594	0.00711063
	CABIN1	-0.0616437	5.54257	0.00140814	0.00825248
	PDE9A	-0.132676	3.68309	0.00170913	0.00975015
	RABEPK	-0.0464238	3.4406	0.00173214	0.00986472
	ICE2	-0.099237	5.90078	0.00134719	0.00796467
	TMPRSS15	0.0692444	1.12967	0.00168613	0.00965169
	CRADD	-0.046879	3.45124	0.00175722	0.00997938
	DBT	-0.0456503	4.24882	0.00167513	0.00959967
	ILF3	-0.0482271	7.33366	0.00116864	0.00707924
	IFNGR2	0.0525782	7.92099	0.00112137	0.00681331
	SH3GLB1	0.0423748	7.1701	0.00119452	0.00720569
	UQCRQ	-0.071664	6.19195	0.00133094	0.00789082
	MEX3D	-0.0934035	4.9615	0.00158179	0.00913218
	EXOSC7	-0.0518246	4.31834	0.00169844	0.00971118
	DXO	-0.0646145	4.47734	0.00167749	0.00960768
	COMMD9	0.0398639	7.17959	0.00120317	0.00724485
	KRT3	0.104527	2.53764	0.00181665	0.0102419
	TFB1M	-0.0484607	3.1408	0.00182725	0.0102844
	SLC20A1	0.0478797	6.29971	0.00133848	0.00791784
	TGFA	-0.0889002	3.04648	0.00184368	0.0103711
	MCTP2	-0.0995723	4.98061	0.0016187	0.00931861
	GIPC1	-0.067813	6.10644	0.00138617	0.00814265
	SQLE	0.0746268	4.79881	0.00165633	0.00950269
	THAP3	-0.0940516	2.4176	0.00184594	0.010378
	TSC1	-0.0560579	4.67261	0.00168853	0.00965996
	PSMA3	0.0788009	5.3105	0.00155955	0.0090193
	EPHX2	-0.117719	4.60593	0.00171898	0.00979527
	TIMM44	-0.0865245	5.78012	0.00147186	0.00859931
	SSH1	-0.103849	5.79109	0.00147244	0.00859931
	RNF170	-0.102417	4.32278	0.00177004	0.0100352
	ZZZ3	-0.0639227	6.23285	0.00139043	0.00816239
	TOB1	-0.0711133	9.85136	0.00104324	0.00641204
	SPRY4	0.108279	1.89928	0.00187352	0.0104921
	ATP6V0A2	-0.0456336	5.24149	0.00162301	0.00933809
	SHMT2	-0.0391924	7.70793	0.00122553	0.00736195
	EXOSC4	0.0580931	4.463	0.00179007	0.0101203
	TBX21	-0.104367	5.9466	0.00148182	0.00864408
	PIK3R1	-0.0689177	8.3142	0.00118181	0.00713754
	ACLY	0.0331788	8.26559	0.00119058	0.00718621
	MASP1	0.0920938	2.26799	0.00193005	0.0107848
	ETNK1	0.0722303	6.16221	0.00145041	0.00848539
	COLGALT2	-0.112056	2.7856	0.00197759	0.0110077
	ASXL1	-0.0551165	5.92103	0.00151971	0.00883444
	APH1B	0.0449888	4.90551	0.00176595	0.0100176
	CHRNA3	0.0933539	1.92669	0.00196214	0.0109338
	POLR2C	-0.0509961	6.95886	0.00135699	0.00800857
	POGZ	-0.0874782	6.80985	0.00137897	0.00810981
	KRT18	-0.0988995	4.70966	0.00181929	0.010251
	SNX11	0.0392367	6.10676	0.00150566	0.00876797
	WDR44	0.0579533	4.95862	0.00178531	0.0101047
	G6PC1	0.106735	1.68135	0.00199913	0.0111031
	SNX27	0.0463475	7.63637	0.0013159	0.00780714
	YTHDC2	-0.0979945	4.3481	0.00193989	0.0108337
	EDAR	-0.114269	3.8782	0.0020106	0.0111545
	TRPA1	0.104004	1.17741	0.00198403	0.0110375
	GPX3	-0.110267	2.92773	0.00209097	0.0115181
	INPP4B	-0.0892343	6.3056	0.00152661	0.00885667
	TLN1	0.053213	9.02302	0.00121932	0.0073334
	FTSJ1	-0.0411173	6.10456	0.00157895	0.00912101
	PAQR5	0.0918607	1.96472	0.00208818	0.011509
	ATP8A1	-0.0960999	5.64851	0.00170117	0.00972124
	GAL3ST4	-0.0972911	3.96718	0.00206304	0.0114078
	DONSON	-0.0960133	2.84864	0.00216899	0.0118571
	UBE2D4	0.0481849	5.53134	0.00177216	0.0100416
	NFRKB	-0.0760392	5.49863	0.00179006	0.0101203
	OS9	0.0612693	8.92579	0.00129112	0.0076835
	ECE1	0.104758	7.62711	0.00142211	0.00832467
	PDIA3	0.0717292	4.37729	0.00208449	0.0114949
	COL8A2	0.0658056	3.98742	0.00215082	0.0117898
	PCNT	-0.0478608	4.30331	0.00210547	0.0115727
	CCNK	0.0369913	5.57822	0.00181502	0.0102384
	PERP	-0.104065	4.17865	0.00215802	0.0118164
	CLSTN1	-0.0465387	7.20608	0.00150304	0.00875777
	GLIPR1	-0.0508284	9.77378	0.00125076	0.00749122
	ACOX2	0.0969125	2.0667	0.00224893	0.0122279
	TRIM68	-0.0538048	4.60454	0.0020959	0.0115389
	PCK1	0.0822339	2.13756	0.00227005	0.0123161
	MEF2A	0.101673	7.01973	0.00155399	0.0089923
	MVB12B	-0.0808337	4.97208	0.00203663	0.0112865
	YWHAQ	-0.0365867	9.64395	0.00128973	0.0076835
	CTTN	0.110843	5.84931	0.00179775	0.0101564
	SLC1A3	0.0818105	2.10894	0.00229951	0.0124626
	FARS2	-0.0419044	5.02758	0.00204203	0.0113102
	OFD1	-0.0656817	4.26978	0.00222566	0.0121275
	CD37	-0.0476978	10.3068	0.00125288	0.00749496
	ABCC10	-0.0895873	4.84356	0.00211236	0.0116042
	AP2A2	-0.0639156	6.22877	0.00174803	0.00994395
	TMEM106B	-0.0799639	6.41787	0.00171179	0.00975983
	CDK5RAP3	-0.043027	5.397	0.00197444	0.0109962
	RPS9	-0.0558678	10.3159	0.00126702	0.00756611
	PLAC1	0.0764167	1.64783	0.00233766	0.0126084
	IFT88	-0.0857066	2.29468	0.00239526	0.0128846
	SYT5	0.0980766	3.83784	0.00235325	0.0126789
	MS4A4A	0.125973	3.07661	0.002432	0.0130543
	VAMP4	-0.0575046	4.8192	0.00216641	0.0118494
	ZNF250	-0.0836622	4.31424	0.00229056	0.0124207
	PNN	-0.0560172	4.46027	0.00226111	0.0122809
	MANSC1	-0.0942023	2.23672	0.00242237	0.0130165
	GZMH	-0.136706	6.49668	0.00175149	0.00995803
	CDCP1	0.09109	2.51588	0.00245553	0.0131597
	GSTZ1	0.0764393	3.6117	0.0024312	0.0130543
	PATZ1	-0.108701	6.29815	0.00179847	0.0101564
	DENND2D	-0.0628497	8.72135	0.00145963	0.00853442
	TLR8	0.0867342	7.34498	0.00161224	0.0092867
	UTP11	0.050554	5.69452	0.00196184	0.0109338
	FAM214B	0.0547234	6.56082	0.00175612	0.0099787
	ABAT	-0.111258	5.21454	0.00213872	0.0117362
	HCCS	0.0446385	6.19891	0.00186288	0.0104499
	KRI1	-0.0475688	5.18333	0.00215296	0.0117951
	TPD52L1	0.0851719	1.82213	0.00247596	0.0132551
	KCTD12	0.0810382	8.55541	0.00151744	0.00882637
	NECTIN2	0.124373	4.96799	0.00223519	0.0121597
	CBFA2T2	-0.0698084	4.53346	0.00236122	0.0127151
	SRRT	-0.0382682	5.8256	0.00199018	0.0110656
	ELOVL4	-0.0798224	1.94475	0.00251806	0.0134306
	USH2A	0.0877769	1.50177	0.00249762	0.0133498
	IL1R1	-0.0981507	2.3185	0.0025642	0.013619
	BPNT2	0.0877255	6.68251	0.0018055	0.0101904
	VPREB3	-0.107424	5.50463	0.00212229	0.0116524
	IER5	0.0706293	8.10182	0.00160893	0.00927295
	CARS1	0.0410479	5.715	0.00206033	0.0113991
	IFITM2	0.0486874	8.0162	0.00163025	0.00936904
	TRIO	0.0797799	4.93986	0.00230687	0.0124958
	PLCG1	-0.0771073	7.08894	0.00176286	0.0100058
	MRPS30	-0.0385718	6.58382	0.00185625	0.0104185
	GOLGA1	-0.0621751	3.72342	0.00259294	0.0137355
	PUM2	-0.0393019	8.60681	0.00158665	0.00915503
	EIF5A2	-0.0725197	4.05338	0.00256404	0.013619
	CEP83	-0.0954815	1.77413	0.00260554	0.013795
	CSF1R	0.0695403	8.03744	0.0016631	0.00953614
	ILF2	-0.0331147	9.03068	0.00155229	0.00898757
	ZNF133	-0.0595233	3.22315	0.00269151	0.014136
	PPIA	-0.094756	5.90817	0.00206565	0.011416
	ECH1	-0.040715	9.46894	0.00151587	0.00882233
	ABTB2	0.095668	2.59093	0.00272985	0.014303
	ZFAND1	-0.055886	6.74232	0.00189703	0.0106179
	GFI1B	0.0977164	6.86454	0.00187226	0.0104909
	ADM	0.106095	5.47546	0.00226285	0.0122837
	TAF4	-0.0408553	5.88112	0.00214113	0.011743
	LAMA1	0.0859953	1.90707	0.00274516	0.0143683
	TMEM33	0.0571129	6.82258	0.00191695	0.0107234
	BBS9	-0.0834572	4.18534	0.00266857	0.0140623
	VTI1B	0.0689642	4.84384	0.00249546	0.0133453
	XPNPEP1	0.0321755	7.44995	0.00182041	0.0102516
	CHRNA2	0.0857206	3.22658	0.00282347	0.0146774
	VGF	0.08895	4.98647	0.00246898	0.0132247
	RING1	-0.0325564	6.25308	0.0020712	0.0114404
	POFUT2	-0.0497516	3.36303	0.00282459	0.0146774
	IDUA	-0.0816792	5.44008	0.00233245	0.0125994
	GDPD3	-0.070554	2.82667	0.0028511	0.0147847
	P2RY13	0.084096	7.93433	0.00177375	0.0100449
	PRDM2	-0.0794023	5.45697	0.00234559	0.0126444
	HLTF	-0.0775048	3.98629	0.00276534	0.014444
	HEATR3	0.0604292	4.42381	0.00267697	0.0140844
	LARP4B	0.0366289	7.44595	0.00186732	0.010469
	ELOVL6	-0.0956026	2.25944	0.00286759	0.0148549
	CPPED1	0.0925044	8.73636	0.0017058	0.0097422
	LXN	-0.0677598	2.36157	0.00290659	0.0150261
	DOK4	-0.0892312	2.96928	0.00294665	0.0152098
	RHOH	-0.0907622	8.62741	0.00174355	0.00992408
	GMPR	0.109184	4.34278	0.00277028	0.0144623
	PTK6	0.0872516	4.41593	0.00275603	0.0144102
	MBNL2	-0.0938273	7.22575	0.00195425	0.0109019
	TMEM59	-0.0293758	8.13344	0.00184862	0.0103873
	GAS8	0.0866956	2.77959	0.00301688	0.0155563
	CDC42EP4	0.0602536	4.49458	0.00278133	0.014503
	RB1	0.0801541	6.64556	0.00210027	0.0115503
	EFEMP2	-0.0829418	3.00473	0.00304363	0.0156623
	CELSR3	-0.0990793	3.18917	0.00304585	0.0156657
	LRRFIP2	0.0409631	3.22701	0.00304293	0.0156623
	CALML4	0.0577245	5.23947	0.00257333	0.0136603
	SRSF6	-0.0466175	7.33745	0.00199315	0.011076
	EDC3	-0.0666383	6.03433	0.00231459	0.0125174
	TRPM6	-0.0869528	1.85609	0.00303208	0.0156268
	TFE3	0.0501798	6.45544	0.00221752	0.0120897
	DGAT1	-0.0472404	7.2116	0.00205613	0.0113821
	PPP2R2A	0.0388249	6.14099	0.00231435	0.0125174
	GSR	0.0460292	8.11747	0.00192721	0.0107749
	RAPGEF1	-0.0438767	7.6384	0.00200105	0.0111076
	BNIP3	-0.0513451	5.4424	0.00257646	0.013667
	FASTKD1	-0.092605	3.67879	0.00310893	0.0159657
	ABCC3	0.0910474	4.80081	0.00283287	0.0147053
	TUBGCP4	-0.0536447	4.73999	0.00286906	0.0148549
	AK1	-0.0729797	3.56331	0.00315234	0.0161362
	CCNB1	0.0944327	2.61471	0.00322618	0.0164423
	PHKB	0.0340995	6.3469	0.00233433	0.0125994
	SAP30	0.0845527	6.92175	0.00219331	0.0119755
	TCL1A	-0.15012	7.00206	0.00218427	0.0119342
	HMGN4	-0.0420744	7.69498	0.00207825	0.011473
	NLRP1	-0.0709607	6.46721	0.00233476	0.0125994
	MRPL3	-0.05352	7.04003	0.00219602	0.0119789
	COX15	0.0419401	5.82185	0.00254371	0.0135459
	MAGEA12	0.0828008	3.26932	0.00329007	0.0167088
	GPN1	-0.0351256	6.91286	0.00222771	0.0121321
	LRRC3	0.0750634	2.70647	0.00330017	0.0167432
	IGFBP4	-0.0975036	5.24095	0.00278239	0.014503
	RFXAP	-0.0530024	2.82041	0.00331789	0.0168246
	ELMO1	-0.0511914	7.67561	0.00209771	0.0115425
	GPR65	0.0774893	6.81136	0.00226002	0.0122809
	POU2AF1	-0.099032	5.26969	0.00279888	0.0145738
	CLN8	-0.0862659	4.02173	0.00323363	0.0164719
	NAP1L1	-0.0464444	9.65815	0.00185174	0.0103991
	GSTM2	-0.0973596	3.88311	0.00326902	0.0166102
	ZNF493	-0.0776648	2.47154	0.0033579	0.0169934
	STX16	-0.0371555	6.76573	0.00232272	0.0125546
	CTSW	-0.0857498	9.08546	0.00194306	0.0108454
	SNX4	-0.0996275	6.08268	0.00253666	0.0135155
	IL13RA1	0.0672899	7.50549	0.00219421	0.0119755
	STMN1	-0.0716343	5.33631	0.00285826	0.0148142
	RXRG	0.0786859	1.8256	0.00337324	0.0170539
	S100A13	0.0596285	2.2253	0.00342508	0.0172813
	UBE2D3	0.0299916	5.5157	0.00280491	0.0145977
	WNT5A	-0.0629029	1.68359	0.00338294	0.0170858
	PTGFR	0.0834744	1.55871	0.00337188	0.0170539
	SCARB1	-0.0784162	4.71527	0.00315644	0.0161362
	CALD1	0.111156	2.38718	0.00348702	0.0175237
	WSB1	0.0634663	7.19	0.00231281	0.0125174
	CILP	-0.081986	1.84508	0.00345848	0.0174063
	ELP1	-0.085965	5.97373	0.0026838	0.0141131
	GALR1	0.0761474	2.92704	0.00359319	0.0179588
	PRR7	-0.100873	5.95151	0.00273489	0.014322
	BTBD3	0.0801594	3.2966	0.00361234	0.0180277
	PER3	0.0790344	3.72307	0.00357234	0.0178723
	ASAH1	0.0554347	9.10001	0.00208411	0.0114949
	SENP7	-0.0780206	5.10706	0.00314184	0.0161101
	SOS1	0.0869175	6.05956	0.00276049	0.0144261
	TRIM46	-0.0988171	3.6146	0.0036429	0.0181354
	DFFB	-0.0468101	4.95236	0.00323928	0.0164841
	PLXNC1	0.070272	7.39407	0.00239918	0.0128988
	CGRRF1	-0.0719737	2.38988	0.00369549	0.01837
	GCLC	0.0492011	5.95583	0.00282747	0.0146848
	CXXC1	-0.037713	5.9999	0.00282176	0.0146774
	TXNL4A	-0.0793695	6.22834	0.00274722	0.0143716
	ENDOG	-0.0712833	5.24056	0.0031853	0.0162504
	MAP3K3	0.0479654	6.97119	0.0025466	0.0135541
	CWF19L1	-0.0346841	6.40419	0.00272615	0.0142985
	ZBTB5	-0.0557426	2.94747	0.00382875	0.0189064
	KPTN	0.0814551	3.33409	0.00380376	0.0188247
	TES	0.0622296	9.21528	0.00216138	0.0118284
	CACNA1A	0.0847375	2.66014	0.00382408	0.0189064
	HNRNPF	0.0805482	8.82038	0.00222917	0.0121335
	PI4KA	-0.0391578	7.31623	0.00250415	0.0133705
	SH3YL1	-0.0970587	4.24202	0.00364126	0.0181354
	AHCTF1	-0.0707905	6.18304	0.00284516	0.0147615
	TAF13	0.102346	6.31404	0.00279275	0.0145494
	POLG2	-0.0940905	2.88439	0.00388989	0.0191476
	MTAP	-0.047406	4.00245	0.0037356	0.018542
	SPARC	0.14396	7.75632	0.00244487	0.0131165
	HMGCS1	0.0672973	4.50862	0.00360359	0.0180019
	SIRPG	-0.0672328	6.75211	0.00268806	0.0141281
	H3C1	0.0768215	5.52491	0.00316074	0.0161414
	LSM5	-0.0511404	3.81059	0.00382717	0.0189064
	CCDC47	0.0707825	6.92638	0.00264855	0.013986
	DUS4L	-0.0778098	3.22485	0.00393794	0.0193747
	SEC11A	-0.0349363	7.02521	0.00265619	0.014019
	SSPN	0.11431	2.62332	0.00399585	0.0195832
	SYNGR1	-0.0820522	4.80558	0.00357149	0.0178723
	TYROBP	0.0488769	10.8008	0.00203241	0.0112693
	NUAK1	-0.122028	2.25916	0.00397935	0.0195307
	POT1	-0.0883405	3.62457	0.00396541	0.0194908
	DUSP11	-0.0395404	7.51991	0.00257729	0.013667
	CH25H	0.0815765	2.14118	0.00398453	0.0195467
	ZKSCAN4	-0.0523164	2.86327	0.00405525	0.0198132
	ARHGEF7	-0.0369717	5.47752	0.00329586	0.0167298
	RABEP1	-0.0516077	6.32272	0.00293493	0.0151571
	SUPV3L1	-0.0666355	4.94152	0.00357163	0.0178723
	ZNF254	-0.088825	5.61207	0.00326341	0.0165985
	EFNA2	0.0763921	5.01236	0.0035544	0.0178179
	PLCB2	-0.0529667	7.36356	0.00266226	0.0140437
	PGLYRP4	0.0880798	2.42767	0.00409791	0.0199765
	SDF2L1	0.048596	5.30728	0.00343147	0.0172963
	SPAG7	-0.0513917	5.30168	0.00344083	0.0173348
	KAT6B	-0.0935745	6.02613	0.00310677	0.0159627
	ZNF484	-0.0871856	4.56176	0.00380781	0.0188355
	TCF20	-0.0413227	7.24679	0.00271817	0.0142641
	RPS23	-0.0783005	8.50379	0.00247929	0.0132659
	DDIT4	-0.0786494	8.09452	0.00255587	0.0135891
	COMMD3	-0.0406434	5.1031	0.00358749	0.0179392
	TMEM14B	-0.054301	8.43566	0.0025153	0.0134229
	CD82	-0.0593296	7.83658	0.00263066	0.0139134
	WAS	0.0395476	7.20652	0.00277379	0.0144731
	RAVER2	-0.10092	2.70309	0.00425511	0.0206729
	ZNF106	0.0409476	7.72533	0.00267552	0.0140842
	CAPN2	0.0481534	8.96722	0.00245485	0.0131597
	RFNG	-0.0503728	5.60364	0.00341442	0.0172362
	NUP160	-0.051199	5.69095	0.00337891	0.017074
	CLEC5A	0.118965	3.19885	0.00430954	0.0208973
[truncated: 619 more rows]

## Sheet: Table S5
	Table S5 Enrichment analysis on genes upregulated at day 1~3 post-influenza vaccination compared with baseline
	ID	Description	Adjusted P values	GeneRatio	Datasets
	GO:0009615	response to virus	5.89074e-30	94/1022	GO
	GO:0051607	defense response to virus	3.32961e-28	78/1022	GO
	GO:0140546	defense response to symbiont	3.32961e-28	78/1022	GO
	GO:0002831	regulation of response to biotic stimulus	3.85745e-20	85/1022	GO
	GO:0002253	activation of immune response	7.75602e-19	86/1022	GO
	GO:0019058	viral life cycle	3.86082e-18	66/1022	GO
	GO:1903900	regulation of viral life cycle	7.30476e-18	43/1022	GO
	GO:0050792	regulation of viral process	8.88775e-18	46/1022	GO
	GO:0045088	regulation of innate immune response	9.76898e-18	71/1022	GO
	GO:0048525	negative regulation of viral process	1.64824e-17	34/1022	GO
	GO:0016032	viral process	1.91267e-17	76/1022	GO
	GO:0002764	immune response-regulating signaling pathway	3.32316e-17	78/1022	GO
	GO:0019221	cytokine-mediated signaling pathway	3.89511e-17	82/1022	GO
	GO:0002757	immune response-activating signaling pathway	3.89511e-17	75/1022	GO
	GO:0001819	positive regulation of cytokine production	8.93844e-17	81/1022	GO
	GO:0002218	activation of innate immune response	6.63196e-16	52/1022	GO
	GO:0002758	innate immune response-activating signaling pathway	6.93281e-16	49/1022	GO
	GO:0002221	pattern recognition receptor signaling pathway	1.50463e-15	46/1022	GO
	GO:0045089	positive regulation of innate immune response	1.74161e-15	59/1022	GO
	GO:0002833	positive regulation of response to biotic stimulus	6.5492e-15	61/1022	GO
	GO:0034341	response to type II interferon	1.58291e-14	38/1022	GO
	GO:0045071	negative regulation of viral genome replication	8.6891e-14	24/1022	GO
	GO:0019079	viral genome replication	3.17561e-13	35/1022	GO
	GO:0045069	regulation of viral genome replication	1.283e-12	28/1022	GO
	GO:0032608	interferon-beta production	1.13019e-11	22/1022	GO
	GO:0032648	regulation of interferon-beta production	1.13019e-11	22/1022	GO
	GO:0031349	positive regulation of defense response	1.83142e-11	66/1022	GO
	GO:0019882	antigen processing and presentation	4.24637e-10	29/1022	GO
	GO:0044403	biological process involved in symbiotic interaction	4.66719e-10	51/1022	GO
	GO:0006909	phagocytosis	5.45924e-10	43/1022	GO
	GO:0002697	regulation of immune effector process	1.14495e-09	57/1022	GO
	GO:0032479	regulation of type I interferon production	1.23127e-09	27/1022	GO
	GO:0032606	type I interferon production	1.23127e-09	27/1022	GO
	GO:0032731	positive regulation of interleukin-1 beta production	1.36167e-09	21/1022	GO
	GO:0032612	interleukin-1 production	2.50503e-09	30/1022	GO
	GO:0032652	regulation of interleukin-1 production	2.50503e-09	30/1022	GO
	GO:0044000	movement in host	3.72723e-09	36/1022	GO
	GO:0032732	positive regulation of interleukin-1 production	5.10211e-09	22/1022	GO
	GO:0051701	biological process involved in interaction with host	5.29571e-09	38/1022	GO
	GO:0032728	positive regulation of interferon-beta production	5.89272e-09	16/1022	GO
	GO:0032611	interleukin-1 beta production	6.26185e-09	27/1022	GO
	GO:0032651	regulation of interleukin-1 beta production	6.26185e-09	27/1022	GO
	GO:0032481	positive regulation of type I interferon production	6.68365e-09	20/1022	GO
	GO:0050867	positive regulation of cell activation	7.03144e-09	56/1022	GO
	GO:0002460	adaptive immune response based on somatic recombination of immune receptors built from immunoglobulin superfamily domains	9.46889e-09	48/1022	GO
	GO:0044409	entry into host	1.825e-08	32/1022	GO
	GO:0002753	cytosolic pattern recognition receptor signaling pathway	2.33335e-08	24/1022	GO
	GO:0046718	viral entry into host cell	2.40071e-08	31/1022	GO
	GO:0050777	negative regulation of immune response	3.00951e-08	35/1022	GO
	GO:0002696	positive regulation of leukocyte activation	3.06558e-08	53/1022	GO
	GO:0002443	leukocyte mediated immunity	3.53085e-08	55/1022	GO
	GO:0034340	response to type I interferon	4.401e-08	22/1022	GO
	GO:0051251	positive regulation of lymphocyte activation	4.65597e-08	48/1022	GO
	GO:0002683	negative regulation of immune system process	5.38692e-08	62/1022	GO
	GO:0032722	positive regulation of chemokine production	5.94048e-08	20/1022	GO
	GO:0071346	cellular response to type II interferon	5.94048e-08	26/1022	GO
	GO:0002699	positive regulation of immune effector process	6.33037e-08	42/1022	GO
	GO:0050764	regulation of phagocytosis	7.3666e-08	24/1022	GO
	GO:0045785	positive regulation of cell adhesion	8.63092e-08	61/1022	GO
	GO:0060907	positive regulation of macrophage cytokine production	9.25366e-08	12/1022	GO
	GO:0002274	myeloid leukocyte activation	9.25366e-08	39/1022	GO
	GO:0002718	regulation of cytokine production involved in immune response	9.66371e-08	26/1022	GO
	GO:1903706	regulation of hemopoiesis	1.03021e-07	55/1022	GO
	GO:1903039	positive regulation of leukocyte cell-cell adhesion	1.12867e-07	42/1022	GO
	GO:0002367	cytokine production involved in immune response	1.34863e-07	26/1022	GO
	GO:0070665	positive regulation of leukocyte proliferation	1.44502e-07	31/1022	GO
	GO:1902105	regulation of leukocyte differentiation	1.52692e-07	46/1022	GO
	GO:0030099	myeloid cell differentiation	1.61686e-07	55/1022	GO
	GO:0032642	regulation of chemokine production	1.80668e-07	23/1022	GO
	GO:0070663	regulation of leukocyte proliferation	1.92158e-07	41/1022	GO
	GO:0046596	regulation of viral entry into host cell	2.00032e-07	16/1022	GO
	GO:0032602	chemokine production	2.13975e-07	23/1022	GO
	GO:1903901	negative regulation of viral life cycle	2.49228e-07	12/1022	GO
	GO:0140888	interferon-mediated signaling pathway	2.5652e-07	23/1022	GO
	GO:0070661	leukocyte proliferation	2.69551e-07	48/1022	GO
	GO:0010934	macrophage cytokine production	2.74323e-07	14/1022	GO
	GO:0010935	regulation of macrophage cytokine production	2.74323e-07	14/1022	GO
	GO:0035456	response to interferon-beta	3.50769e-07	13/1022	GO
	GO:0046597	negative regulation of viral entry into host cell	3.62286e-07	11/1022	GO
	GO:0048002	antigen processing and presentation of peptide antigen	3.73062e-07	19/1022	GO
	GO:0022409	positive regulation of cell-cell adhesion	4.63211e-07	45/1022	GO
	GO:0035455	response to interferon-alpha	4.65209e-07	10/1022	GO
	GO:0002449	lymphocyte mediated immunity	5.00154e-07	43/1022	GO
	GO:0050870	positive regulation of T cell activation	6.56608e-07	38/1022	GO
	GO:0050670	regulation of lymphocyte proliferation	6.8498e-07	37/1022	GO
	GO:0071496	cellular response to external stimulus	7.77131e-07	45/1022	GO
	GO:0002768	immune response-regulating cell surface receptor signaling pathway	9.27567e-07	45/1022	GO
	GO:0002832	negative regulation of response to biotic stimulus	9.59514e-07	25/1022	GO
	GO:0071216	cellular response to biotic stimulus	9.99398e-07	39/1022	GO
	GO:0032944	regulation of mononuclear cell proliferation	1.01783e-06	37/1022	GO
	GO:0043903	regulation of biological process involved in symbiotic interaction	1.0701e-06	17/1022	GO
	GO:0032755	positive regulation of interleukin-6 production	1.07921e-06	22/1022	GO
	GO:0002237	response to molecule of bacterial origin	1.1212e-06	48/1022	GO
	GO:1903037	regulation of leukocyte cell-cell adhesion	1.15128e-06	49/1022	GO
	GO:0050671	positive regulation of lymphocyte proliferation	1.18751e-06	27/1022	GO
	GO:0032496	response to lipopolysaccharide	1.29036e-06	46/1022	GO
	GO:0071357	cellular response to type I interferon	1.31692e-06	19/1022	GO
	GO:0052372	modulation by symbiont of entry into host	1.329e-06	16/1022	GO
	GO:0032943	mononuclear cell proliferation	1.48863e-06	43/1022	GO
	GO:0002224	toll-like receptor signaling pathway	1.48863e-06	18/1022	GO
	GO:0002429	immune response-activating cell surface receptor signaling pathway	1.49092e-06	42/1022	GO
	GO:0002573	myeloid leukocyte differentiation	1.57143e-06	35/1022	GO
	GO:0010506	regulation of autophagy	1.57143e-06	46/1022	GO
	GO:0022407	regulation of cell-cell adhesion	1.59552e-06	58/1022	GO
	GO:0032946	positive regulation of mononuclear cell proliferation	1.68595e-06	27/1022	GO
	GO:0007249	I-kappaB kinase/NF-kappaB signaling	1.74261e-06	41/1022	GO
	GO:0050688	regulation of defense response to virus	1.87184e-06	19/1022	GO
	GO:0032102	negative regulation of response to external stimulus	2.02308e-06	54/1022	GO
	GO:0046651	lymphocyte proliferation	2.02317e-06	42/1022	GO
	GO:0002720	positive regulation of cytokine production involved in immune response	2.26634e-06	19/1022	GO
	GO:0050863	regulation of T cell activation	2.39514e-06	48/1022	GO
	GO:0061082	myeloid leukocyte cytokine production	2.7081e-06	15/1022	GO
	GO:0042060	wound healing	2.83568e-06	53/1022	GO
	GO:0007159	leukocyte cell-cell adhesion	2.83568e-06	51/1022	GO
	GO:0062207	regulation of pattern recognition receptor signaling pathway	3.15843e-06	22/1022	GO
	GO:0007596	blood coagulation	3.20397e-06	34/1022	GO
	GO:0071222	cellular response to lipopolysaccharide	3.20397e-06	34/1022	GO
	GO:1902107	positive regulation of leukocyte differentiation	3.68433e-06	30/1022	GO
	GO:1903708	positive regulation of hemopoiesis	3.68433e-06	30/1022	GO
	GO:0071219	cellular response to molecule of bacterial origin	4.03819e-06	35/1022	GO
	GO:1903557	positive regulation of tumor necrosis factor superfamily cytokine production	4.25242e-06	22/1022	GO
	GO:0060337	type I interferon-mediated signaling pathway	4.81998e-06	18/1022	GO
	GO:0050817	coagulation	5.26481e-06	34/1022	GO
	GO:0031348	negative regulation of defense response	5.33229e-06	39/1022	GO
	GO:0002366	leukocyte activation involved in immune response	5.6661e-06	40/1022	GO
	GO:0007599	hemostasis	5.71016e-06	34/1022	GO
	GO:0032635	interleukin-6 production	5.71016e-06	29/1022	GO
	GO:0032675	regulation of interleukin-6 production	5.71016e-06	29/1022	GO
	GO:0032727	positive regulation of interferon-alpha production	6.00604e-06	10/1022	GO
	GO:0002700	regulation of production of molecular mediator of immune response	6.20832e-06	30/1022	GO
	GO:0051092	positive regulation of NF-kappaB transcription factor activity	6.31213e-06	27/1022	GO
	GO:0071706	tumor necrosis factor superfamily cytokine production	6.8353e-06	30/1022	GO
	GO:1903555	regulation of tumor necrosis factor superfamily cytokine production	6.8353e-06	30/1022	GO
	GO:0032607	interferon-alpha production	7.28333e-06	11/1022	GO
	GO:0032647	regulation of interferon-alpha production	7.28333e-06	11/1022	GO
	GO:0061081	positive regulation of myeloid leukocyte cytokine production involved in immune response	7.29432e-06	12/1022	GO
	GO:0002263	cell activation involved in immune response	7.43556e-06	40/1022	GO
	GO:0032757	positive regulation of interleukin-8 production	7.67481e-06	16/1022	GO
	GO:0043123	positive regulation of I-kappaB kinase/NF-kappaB signaling	8.27388e-06	30/1022	GO
	GO:0032760	positive regulation of tumor necrosis factor production	8.4344e-06	21/1022	GO
	GO:0019884	antigen processing and presentation of exogenous antigen	8.91899e-06	14/1022	GO
	GO:0043122	regulation of I-kappaB kinase/NF-kappaB signaling	9.50928e-06	36/1022	GO
	GO:0032640	tumor necrosis factor production	1.18239e-05	29/1022	GO
	GO:0032680	regulation of tumor necrosis factor production	1.18239e-05	29/1022	GO
	GO:0051090	regulation of DNA-binding transcription factor activity	1.4228e-05	53/1022	GO
	GO:0002703	regulation of leukocyte mediated immunity	2.4828e-05	34/1022	GO
	GO:0032677	regulation of interleukin-8 production	2.55869e-05	20/1022	GO
	GO:0032637	interleukin-8 production	2.98636e-05	20/1022	GO
	GO:0045824	negative regulation of innate immune response	3.15517e-05	17/1022	GO
	GO:0002819	regulation of adaptive immune response	3.23216e-05	30/1022	GO
	GO:0002685	regulation of leukocyte migration	3.27182e-05	32/1022	GO
	GO:0002478	antigen processing and presentation of exogenous peptide antigen	3.38554e-05	12/1022	GO
	GO:0050900	leukocyte migration	3.78593e-05	46/1022	GO
	GO:0016064	immunoglobulin mediated immune response	4.19752e-05	24/1022	GO
	GO:0060759	regulation of response to cytokine stimulus	4.80829e-05	27/1022	GO
	GO:0050878	regulation of body fluid levels	5.22992e-05	43/1022	GO
	GO:0002495	antigen processing and presentation of peptide antigen via MHC class II	5.57057e-05	11/1022	GO
	GO:0050766	positive regulation of phagocytosis	5.74581e-05	16/1022	GO
	GO:1901653	cellular response to peptide	5.83386e-05	44/1022	GO
	GO:0019724	B cell mediated immunity	5.89174e-05	24/1022	GO
	GO:0042098	T cell proliferation	6.79932e-05	30/1022	GO
	GO:0072567	chemokine (C-X-C motif) ligand 2 production	7.20802e-05	8/1022	GO
	GO:2000341	regulation of chemokine (C-X-C motif) ligand 2 production	7.20802e-05	8/1022	GO
	GO:0045637	regulation of myeloid cell differentiation	7.36435e-05	30/1022	GO
	GO:0009612	response to mechanical stimulus	8.06963e-05	30/1022	GO
	GO:0032868	response to insulin	8.11102e-05	35/1022	GO
	GO:0030316	osteoclast differentiation	8.18741e-05	19/1022	GO
	GO:1901224	positive regulation of NIK/NF-kappaB signaling	8.56709e-05	15/1022	GO
	GO:0010720	positive regulation of cell development	8.86691e-05	48/1022	GO
	GO:0002698	negative regulation of immune effector process	9.16462e-05	21/1022	GO
	GO:0002504	antigen processing and presentation of peptide or polysaccharide antigen via MHC class II	9.47105e-05	11/1022	GO
	GO:0002761	regulation of myeloid leukocyte differentiation	0.000103186	21/1022	GO
	GO:0030522	intracellular receptor signaling pathway	0.000103186	37/1022	GO
	GO:1903131	mononuclear cell differentiation	0.000107936	51/1022	GO
	GO:0019886	antigen processing and presentation of exogenous peptide antigen via MHC class II	0.000114716	10/1022	GO
	GO:0002702	positive regulation of production of molecular mediator of immune response	0.000116239	22/1022	GO
	GO:0042102	positive regulation of T cell proliferation	0.000121036	19/1022	GO
	GO:0052547	regulation of peptidase activity	0.000121398	47/1022	GO
	GO:0002456	T cell mediated immunity	0.00012984	21/1022	GO
	GO:0010508	positive regulation of autophagy	0.000141797	23/1022	GO
	GO:0002688	regulation of leukocyte chemotaxis	0.000146245	21/1022	GO
	GO:0002431	Fc receptor mediated stimulatory signaling pathway	0.000152577	10/1022	GO
	GO:0002396	MHC protein complex assembly	0.000165272	8/1022	GO
	GO:0002501	peptide antigen assembly with MHC protein complex	0.000165272	8/1022	GO
	GO:0002577	regulation of antigen processing and presentation	0.000165272	8/1022	GO
	GO:0002275	myeloid cell activation involved in immune response	0.000165272	18/1022	GO
	GO:2001233	regulation of apoptotic signaling pathway	0.00017706	43/1022	GO
	GO:0016236	macroautophagy	0.000216941	38/1022	GO
	GO:0032615	interleukin-12 production	0.000216941	14/1022	GO
	GO:0032655	regulation of interleukin-12 production	0.000216941	14/1022	GO
	GO:0042129	regulation of T cell proliferation	0.000231004	26/1022	GO
	GO:0052548	regulation of endopeptidase activity	0.000239935	39/1022	GO
	GO:0070304	positive regulation of stress-activated protein kinase signaling cascade	0.000256873	21/1022	GO
	GO:0031663	lipopolysaccharide-mediated signaling pathway	0.000257252	14/1022	GO
	GO:0039530	MDA-5 signaling pathway	0.000275901	6/1022	GO
	GO:0042742	defense response to bacterium	0.000282879	37/1022	GO
	GO:0046631	alpha-beta T cell activation	0.000300188	25/1022	GO
	GO:1901136	carbohydrate derivative catabolic process	0.000300188	25/1022	GO
	GO:0001959	regulation of cytokine-mediated signaling pathway	0.000327025	24/1022	GO
	GO:0098586	cellular response to virus	0.000364422	16/1022	GO
	GO:2001238	positive regulation of extrinsic apoptotic signaling pathway	0.000414299	12/1022	GO
	GO:0051091	positive regulation of DNA-binding transcription factor activity	0.000414299	33/1022	GO
	GO:0002704	negative regulation of leukocyte mediated immunity	0.000423826	14/1022	GO
	GO:0045670	regulation of osteoclast differentiation	0.000423826	14/1022	GO
	GO:0002822	regulation of adaptive immune response based on somatic recombination of immune receptors built from immunoglobulin superfamily domains	0.000425056	26/1022	GO
	GO:0032729	positive regulation of type II interferon production	0.000425951	15/1022	GO
	GO:0009259	ribonucleotide metabolic process	0.000497076	48/1022	GO
	GO:0002709	regulation of T cell mediated immunity	0.000508742	17/1022	GO
	GO:0043434	response to peptide hormone	0.000563698	45/1022	GO
	GO:0032609	type II interferon production	0.000578039	19/1022	GO
	GO:0032649	regulation of type II interferon production	0.000578039	19/1022	GO
	GO:0050830	defense response to Gram-positive bacterium	0.000578039	19/1022	GO
	GO:0043433	negative regulation of DNA-binding transcription factor activity	0.000592562	26/1022	GO
	GO:0062208	positive regulation of pattern recognition receptor signaling pathway	0.000599635	11/1022	GO
	GO:0002286	T cell activation involved in immune response	0.000643942	19/1022	GO
	GO:2001235	positive regulation of apoptotic signaling pathway	0.000649171	21/1022	GO
	GO:0033209	tumor necrosis factor-mediated signaling pathway	0.000649171	18/1022	GO
	GO:0032515	negative regulation of phosphoprotein phosphatase activity	0.000670972	8/1022	GO
	GO:0035458	cellular response to interferon-beta	0.000670972	8/1022	GO
	GO:0045621	positive regulation of lymphocyte differentiation	0.000678728	20/1022	GO
	GO:0140894	endolysosomal toll-like receptor signaling pathway	0.000681397	10/1022	GO
	GO:0010952	positive regulation of peptidase activity	0.000704176	25/1022	GO
	GO:0019693	ribose phosphate metabolic process	0.000756622	48/1022	GO
	GO:0098792	xenophagy	0.000810993	6/1022	GO
	GO:0071260	cellular response to mechanical stimulus	0.000892468	14/1022	GO
	GO:0045619	regulation of lymphocyte differentiation	0.000980936	27/1022	GO
	GO:0002755	MyD88-dependent toll-like receptor signaling pathway	0.000999395	7/1022	GO
	GO:0045639	positive regulation of myeloid cell differentiation	0.00103516	17/1022	GO
	GO:0031668	cellular response to extracellular stimulus	0.00106257	31/1022	GO
	GO:0060326	cell chemotaxis	0.00116836	35/1022	GO
	GO:0016239	positive regulation of macroautophagy	0.00118486	14/1022	GO
	GO:0050818	regulation of coagulation	0.00118486	14/1022	GO
	GO:0038094	Fc-gamma receptor signaling pathway	0.00119356	9/1022	GO
	GO:0045580	regulation of T cell differentiation	0.00119356	24/1022	GO
	GO:0002433	immune response-regulating cell surface receptor signaling pathway involved in phagocytosis	0.00119883	8/1022	GO
	GO:0038096	Fc-gamma receptor signaling pathway involved in phagocytosis	0.00119883	8/1022	GO
	GO:0097191	extrinsic apoptotic signaling pathway	0.00121106	28/1022	GO
	GO:0002687	positive regulation of leukocyte migration	0.00123495	21/1022	GO
	GO:0009150	purine ribonucleotide metabolic process	0.00134519	45/1022	GO
	GO:0016241	regulation of macroautophagy	0.00134519	22/1022	GO
	GO:2001185	regulation of CD8-positive, alpha-beta T cell activation	0.00137974	7/1022	GO
	GO:0030595	leukocyte chemotaxis	0.00138274	29/1022	GO
	GO:0090075	relaxation of muscle	0.00148731	9/1022	GO
	GO:0050691	regulation of defense response to virus by host	0.00157248	10/1022	GO
	GO:0002706	regulation of lymphocyte mediated immunity	0.00162562	24/1022	GO
	GO:0070302	regulation of stress-activated protein kinase signaling cascade	0.00167241	25/1022	GO
	GO:0002220	innate immune response activating cell surface receptor signaling pathway	0.00174239	14/1022	GO
	GO:0032874	positive regulation of stress-activated MAPK cascade	0.00174239	19/1022	GO
	GO:0045936	negative regulation of phosphate metabolic process	0.00191276	44/1022	GO
	GO:0070555	response to interleukin-1	0.00194206	20/1022	GO
	GO:0010563	negative regulation of phosphorus metabolic process	0.00199966	44/1022	GO
	GO:0008217	regulation of blood pressure	0.00204503	24/1022	GO
	GO:0043410	positive regulation of MAPK cascade	0.00206379	48/1022	GO
	GO:0030193	regulation of blood coagulation	0.00209632	13/1022	GO
	GO:0038061	NIK/NF-kappaB signaling	0.00209632	20/1022	GO
	GO:0010543	regulation of platelet activation	0.00209632	11/1022	GO
	GO:1901222	regulation of NIK/NF-kappaB signaling	0.00214953	17/1022	GO
	GO:0050866	negative regulation of cell activation	0.00240508	27/1022	GO
	GO:0030217	T cell differentiation	0.00246056	33/1022	GO
	GO:0071675	regulation of mononuclear cell migration	0.00248253	18/1022	GO
	GO:0030168	platelet activation	0.00251229	19/1022	GO
	GO:2001236	regulation of extrinsic apoptotic signaling pathway	0.00267082	21/1022	GO
	GO:0007204	positive regulation of cytosolic calcium ion concentration	0.00267082	23/1022	GO
	GO:0097028	dendritic cell differentiation	0.00271239	10/1022	GO
	GO:1900046	regulation of hemostasis	0.00272417	13/1022	GO
	GO:0070372	regulation of ERK1 and ERK2 cascade	0.00273573	34/1022	GO
	GO:0002532	production of molecular mediator involved in inflammatory response	0.00273573	16/1022	GO
	GO:0002440	production of molecular mediator of immune response	0.00273573	35/1022	GO
	GO:0070371	ERK1 and ERK2 cascade	0.00273573	36/1022	GO
	GO:0006979	response to oxidative stress	0.00273714	43/1022	GO
	GO:0038093	Fc receptor signaling pathway	0.00282751	11/1022	GO
	GO:0039531	regulation of viral-induced cytoplasmic pattern recognition receptor signaling pathway	0.00282751	11/1022	GO
	GO:0008154	actin polymerization or depolymerization	0.00285611	24/1022	GO
	GO:0031667	response to nutrient levels	0.00300658	46/1022	GO
	GO:0070527	platelet aggregation	0.00303567	13/1022	GO
	GO:0006469	negative regulation of protein kinase activity	0.00305153	26/1022	GO
	GO:0007033	vacuole organization	0.00305153	26/1022	GO
	GO:0046634	regulation of alpha-beta T cell activation	0.00311413	17/1022	GO
	GO:0070498	interleukin-1-mediated signaling pathway	0.00312265	8/1022	GO
	GO:0090066	regulation of anatomical structure size	0.0031244	47/1022	GO
	GO:0050920	regulation of chemotaxis	0.00319137	27/1022	GO
	GO:0002765	immune response-inhibiting signal transduction	0.00335556	5/1022	GO
	GO:0010950	positive regulation of endopeptidase activity	0.00338439	22/1022	GO
	GO:0006898	receptor-mediated endocytosis	0.00343621	29/1022	GO
	GO:0034612	response to tumor necrosis factor	0.0036612	29/1022	GO
	GO:0071375	cellular response to peptide hormone stimulus	0.0036612	33/1022	GO
	GO:0045582	positive regulation of T cell differentiation	0.00373594	17/1022	GO
	GO:0002752	cell surface pattern recognition receptor signaling pathway	0.00373594	11/1022	GO
	GO:0055119	relaxation of cardiac muscle	0.00373594	6/1022	GO
	GO:0090713	immunological memory process	0.00373594	6/1022	GO
	GO:0046330	positive regulation of JNK cascade	0.00374674	15/1022	GO
	GO:0007264	small GTPase mediated signal transduction	0.003756	46/1022	GO
	GO:0002230	positive regulation of defense response to virus by host	0.00381631	8/1022	GO
	GO:2000116	regulation of cysteine-type endopeptidase activity	0.00404181	27/1022	GO
	GO:0034976	response to endoplasmic reticulum stress	0.00404181	29/1022	GO
	GO:0030041	actin filament polymerization	0.00405027	21/1022	GO
	GO:0060760	positive regulation of response to cytokine stimulus	0.00408046	12/1022	GO
	GO:0002690	positive regulation of leukocyte chemotaxis	0.00410623	15/1022	GO
	GO:0032088	negative regulation of NF-kappaB transcription factor activity	0.00410623	15/1022	GO
	GO:0031641	regulation of myelination	0.00418572	10/1022	GO
	GO:0036230	granulocyte activation	0.00418572	10/1022	GO
	GO:0042311	vasodilation	0.00418572	10/1022	GO
	GO:0043666	regulation of phosphoprotein phosphatase activity	0.00420299	11/1022	GO
	GO:0071356	cellular response to tumor necrosis factor	0.00420299	27/1022	GO
	GO:0002821	positive regulation of adaptive immune response	0.00433878	18/1022	GO
	GO:0034109	homotypic cell-cell adhesion	0.00450962	15/1022	GO
	GO:0006099	tricarboxylic acid cycle	0.00460962	8/1022	GO
	GO:0035308	negative regulation of protein dephosphorylation	0.00460962	8/1022	GO
	GO:0043380	regulation of memory T cell differentiation	0.00499979	5/1022	GO
	GO:0033194	response to hydroperoxide	0.00499979	6/1022	GO
	GO:0030098	lymphocyte differentiation	0.00508937	41/1022	GO
	GO:0009164	nucleoside catabolic process	0.00519069	7/1022	GO
	GO:0031331	positive regulation of cellular catabolic process	0.00520111	43/1022	GO
	GO:0002437	inflammatory response to antigenic stimulus	0.00527225	13/1022	GO
	GO:0033673	negative regulation of kinase activity	0.0053316	27/1022	GO
	GO:0002763	positive regulation of myeloid leukocyte differentiation	0.00553631	11/1022	GO
	GO:0001914	regulation of T cell mediated cytotoxicity	0.00566883	10/1022	GO
	GO:0001659	temperature homeostasis	0.00580242	22/1022	GO
	GO:0051348	negative regulation of transferase activity	0.00592455	30/1022	GO
	GO:0097529	myeloid leukocyte migration	0.00599809	27/1022	GO
	GO:0097530	granulocyte migration	0.00605064	20/1022	GO
	GO:0071347	cellular response to interleukin-1	0.00616097	16/1022	GO
	GO:0045429	positive regulation of nitric oxide biosynthetic process	0.00640371	9/1022	GO
	GO:0022408	negative regulation of cell-cell adhesion	0.00647827	24/1022	GO
	GO:0032816	positive regulation of natural killer cell activation	0.00647827	7/1022	GO
	GO:0045672	positive regulation of osteoclast differentiation	0.00647827	7/1022	GO
	GO:0002292	T cell differentiation involved in immune response	0.00650699	13/1022	GO
	GO:0007015	actin filament organization	0.00650699	42/1022	GO
	GO:0032872	regulation of stress-activated MAPK cascade	0.00650699	23/1022	GO
	GO:0032695	negative regulation of interleukin-12 production	0.00652745	6/1022	GO
	GO:0098543	detection of other organism	0.00652745	6/1022	GO
	GO:0002824	positive regulation of adaptive immune response based on somatic recombination of immune receptors built from immunoglobulin superfamily domains	0.00657644	17/1022	GO
	GO:0043372	positive regulation of CD4-positive, alpha-beta T cell differentiation	0.00663481	8/1022	GO
	GO:0044546	NLRP3 inflammasome complex assembly	0.00663481	8/1022	GO
	GO:1901658	glycosyl compound catabolic process	0.00663481	8/1022	GO
	GO:0070098	chemokine-mediated signaling pathway	0.0068919	14/1022	GO
	GO:1903034	regulation of response to wounding	0.0069085	21/1022	GO
	GO:0000209	protein polyubiquitination	0.00691141	27/1022	GO
	GO:0044270	cellular nitrogen compound catabolic process	0.00698667	45/1022	GO
	GO:0006936	muscle contraction	0.00698667	35/1022	GO
	GO:0002756	MyD88-independent toll-like receptor signaling pathway	0.00698667	5/1022	GO
	GO:0032494	response to peptidoglycan	0.00698667	5/1022	GO
	GO:0043379	memory T cell differentiation	0.00698667	5/1022	GO
	GO:0051132	NK T cell activation	0.00698667	5/1022	GO
	GO:0042594	response to starvation	0.0070403	24/1022	GO
	GO:0032735	positive regulation of interleukin-12 production	0.00715989	9/1022	GO
	GO:0032814	regulation of natural killer cell activation	0.00715989	9/1022	GO
	GO:0031098	stress-activated protein kinase signaling cascade	0.00715989	27/1022	GO
	GO:0061025	membrane fusion	0.00720006	22/1022	GO
	GO:0002262	myeloid cell homeostasis	0.00720006	21/1022	GO
	GO:0046700	heterocycle catabolic process	0.00737643	45/1022	GO
	GO:0002285	lymphocyte activation involved in immune response	0.00740444	24/1022	GO
	GO:0106106	cold-induced thermogenesis	0.00751655	19/1022	GO
	GO:0090200	positive regulation of release of cytochrome c from mitochondria	0.00767544	7/1022	GO
	GO:0010923	negative regulation of phosphatase activity	0.00772971	8/1022	GO
	GO:0046635	positive regulation of alpha-beta T cell activation	0.00785016	12/1022	GO
	GO:0007162	negative regulation of cell adhesion	0.00789563	32/1022	GO
	GO:0006066	alcohol metabolic process	0.00804853	36/1022	GO
	GO:0032495	response to muramyl dipeptide	0.00820067	6/1022	GO
	GO:1904407	positive regulation of nitric oxide metabolic process	0.00827715	9/1022	GO
	GO:0016050	vesicle organization	0.00882904	36/1022	GO
	GO:0032869	cellular response to insulin stimulus	0.00886352	24/1022	GO
	GO:0046328	regulation of JNK cascade	0.00916781	18/1022	GO
	GO:0002474	antigen processing and presentation of peptide antigen via MHC class I	0.00918089	8/1022	GO
	GO:0050687	negative regulation of defense response to virus	0.00918089	8/1022	GO
	GO:0140632	inflammasome complex assembly	0.00918089	8/1022	GO
	GO:0050819	negative regulation of coagulation	0.0093241	10/1022	GO
	GO:0051452	intracellular pH reduction	0.0093241	10/1022	GO
	GO:0036037	CD8-positive, alpha-beta T cell activation	0.00933167	7/1022	GO
	GO:0070269	pyroptosis	0.00933167	7/1022	GO
	GO:0043301	negative regulation of leukocyte degranulation	0.00957168	5/1022	GO
	GO:0072350	tricarboxylic acid metabolic process	0.00957168	5/1022	GO
	GO:0090715	immunological memory formation process	0.00957168	5/1022	GO
	GO:0001818	negative regulation of cytokine production	0.00989325	36/1022	GO
	GO:0003018	vascular process in circulatory system	0.0103124	28/1022	GO
	GO:0002695	negative regulation of leukocyte activation	0.0108025	23/1022	GO
	GO:0071674	mononuclear cell migration	0.0108025	23/1022	GO
	GO:0034110	regulation of homotypic cell-cell adhesion	0.0108025	8/1022	GO
	GO:0006790	sulfur compound metabolic process	0.0108751	32/1022	GO
	GO:0007265	Ras protein signal transduction	0.0111662	33/1022	GO
	GO:0035296	regulation of tube diameter	0.0112468	18/1022	GO
	GO:0097746	blood vessel diameter maintenance	0.0112468	18/1022	GO
	GO:0090025	regulation of monocyte chemotaxis	0.0112577	7/1022	GO
	GO:1900017	positive regulation of cytokine production involved in inflammatory response	0.0112577	7/1022	GO
	GO:0046632	alpha-beta T cell differentiation	0.0112577	16/1022	GO
	GO:0051235	maintenance of location	0.0112577	34/1022	GO
	GO:0002707	negative regulation of lymphocyte mediated immunity	0.0119147	10/1022	GO
	GO:0043331	response to dsRNA	0.0119147	10/1022	GO
	GO:0035150	regulation of tube size	0.0120015	18/1022	GO
	GO:0062197	cellular response to chemical stress	0.0123169	34/1022	GO
	GO:0031669	cellular response to nutrient levels	0.0124282	25/1022	GO
	GO:0048678	response to axon injury	0.0124282	13/1022	GO
	GO:0009595	detection of biotic stimulus	0.0125094	8/1022	GO
	GO:0002861	regulation of inflammatory response to antigenic stimulus	0.0125094	9/1022	GO
	GO:0046633	alpha-beta T cell proliferation	0.0125094	9/1022	GO
	GO:0051250	negative regulation of lymphocyte activation	0.0127632	20/1022	GO
	GO:0048284	organelle fusion	0.0128182	19/1022	GO
	GO:0002468	dendritic cell antigen processing and presentation	0.0128182	5/1022	GO
	GO:0043374	CD8-positive, alpha-beta T cell differentiation	0.0128182	5/1022	GO
	GO:0032516	positive regulation of phosphoprotein phosphatase activity	0.0128922	6/1022	GO
	GO:0006887	exocytosis	0.0132258	34/1022	GO
	GO:0045862	positive regulation of proteolysis	0.0133487	35/1022	GO
	GO:0034656	nucleobase-containing small molecule catabolic process	0.0133487	7/1022	GO
	GO:0090330	regulation of platelet aggregation	0.0133487	7/1022	GO
	GO:0035304	regulation of protein dephosphorylation	0.0134192	13/1022	GO
	GO:1990868	response to chemokine	0.0134815	14/1022	GO
	GO:1990869	cellular response to chemokine	0.0134815	14/1022	GO
	GO:0090174	organelle membrane fusion	0.0139795	16/1022	GO
	GO:0043300	regulation of leukocyte degranulation	0.0141559	9/1022	GO
	GO:2001234	negative regulation of apoptotic signaling pathway	0.0142225	25/1022	GO
	GO:0007254	JNK cascade	0.0142225	20/1022	GO
	GO:0009267	cellular response to starvation	0.0142225	20/1022	GO
	GO:0043367	CD4-positive, alpha-beta T cell differentiation	0.0146515	13/1022	GO
	GO:0050732	negative regulation of peptidyl-tyrosine phosphorylation	0.0148187	10/1022	GO
	GO:0003012	muscle system process	0.0150105	41/1022	GO
	GO:0001933	negative regulation of protein phosphorylation	0.0152665	33/1022	GO
	GO:0120161	regulation of cold-induced thermogenesis	0.01546	18/1022	GO
	GO:0071900	regulation of protein serine/threonine kinase activity	0.0155711	35/1022	GO
	GO:0070374	positive regulation of ERK1 and ERK2 cascade	0.0156673	24/1022	GO
	GO:0097696	receptor signaling pathway via STAT	0.0156673	21/1022	GO
	GO:0016973	poly(A)+ mRNA export from nucleus	0.0157723	6/1022	GO
	GO:0046794	transport of virus	0.0157723	6/1022	GO
	GO:0006911	phagocytosis, engulfment	0.0158882	9/1022	GO
	GO:0010043	response to zinc ion	0.0158882	9/1022	GO
	GO:0140895	cell surface toll-like receptor signaling pathway	0.0158882	9/1022	GO
	GO:0018108	peptidyl-tyrosine phosphorylation	0.0160113	35/1022	GO
	GO:0030866	cortical actin cytoskeleton organization	0.0163336	8/1022	GO
	GO:0001913	T cell mediated cytotoxicity	0.0163336	10/1022	GO
	GO:0001961	positive regulation of cytokine-mediated signaling pathway	0.0163336	10/1022	GO
	GO:0016045	detection of bacterium	0.0163336	5/1022	GO
	GO:0034134	toll-like receptor 2 signaling pathway	0.0163336	5/1022	GO
	GO:0044790	suppression of viral release by host	0.0163336	5/1022	GO
	GO:0046135	pyrimidine nucleoside catabolic process	0.0163336	5/1022	GO
	GO:0060576	intestinal epithelial cell development	0.0163336	5/1022	GO
	GO:0070431	nucleotide-binding oligomerization domain containing 2 signaling pathway	0.0163336	5/1022	GO
	GO:0007259	receptor signaling pathway via JAK-STAT	0.0166809	20/1022	GO
	GO:0006959	humoral immune response	0.0168894	26/1022	GO
	GO:0016485	protein processing	0.0168894	26/1022	GO
	GO:0046434	organophosphate catabolic process	0.0168894	19/1022	GO
	GO:1990845	adaptive thermogenesis	0.0168894	19/1022	GO
	GO:0051403	stress-activated MAPK cascade	0.0168894	25/1022	GO
	GO:0018212	peptidyl-tyrosine modification	0.016933	35/1022	GO
	GO:0061041	regulation of wound healing	0.016995	17/1022	GO
	GO:0043405	regulation of MAP kinase activity	0.016995	21/1022	GO
	GO:0031589	cell-substrate adhesion	0.0175015	34/1022	GO
	GO:0007173	epidermal growth factor receptor signaling pathway	0.0175121	15/1022	GO
	GO:0030195	negative regulation of blood coagulation	0.0175397	9/1022	GO
	GO:0010572	positive regulation of platelet activation	0.0177153	4/1022	GO
	GO:0046886	positive regulation of hormone biosynthetic process	0.0177153	4/1022	GO
	GO:0016052	carbohydrate catabolic process	0.0177916	19/1022	GO
	GO:0002886	regulation of myeloid leukocyte mediated immunity	0.0178014	10/1022	GO
	GO:0043299	leukocyte degranulation	0.0181063	12/1022	GO
	GO:0009791	post-embryonic development	0.0181932	13/1022	GO
	GO:0060761	negative regulation of response to cytokine stimulus	0.0181932	13/1022	GO
	GO:0006213	pyrimidine nucleoside metabolic process	0.0185266	6/1022	GO
	GO:0098581	detection of external biotic stimulus	0.0185266	6/1022	GO
	GO:1903077	negative regulation of protein localization to plasma membrane	0.0185266	6/1022	GO
	GO:0035303	regulation of dephosphorylation	0.0191383	16/1022	GO
	GO:0050851	antigen receptor-mediated signaling pathway	0.0191736	22/1022	GO
	GO:0001909	leukocyte mediated cytotoxicity	0.0192018	17/1022	GO
	GO:1900047	negative regulation of hemostasis	0.0196539	9/1022	GO
	GO:0010921	regulation of phosphatase activity	0.0196539	12/1022	GO
	GO:1901184	regulation of ERBB signaling pathway	0.0196539	12/1022	GO
	GO:0002820	negative regulation of adaptive immune response	0.0196539	10/1022	GO
	GO:0035306	positive regulation of dephosphorylation	0.0196539	10/1022	GO
	GO:0006458	'de novo' protein folding	0.0208107	8/1022	GO
	GO:0042119	neutrophil activation	0.0208107	8/1022	GO
	GO:0060338	regulation of type I interferon-mediated signaling pathway	0.0208107	8/1022	GO
	GO:0007035	vacuolar acidification	0.0208107	7/1022	GO
	GO:0050858	negative regulation of antigen receptor-mediated signaling pathway	0.0208107	7/1022	GO
	GO:0051085	chaperone cofactor-dependent protein refolding	0.0208107	7/1022	GO
	GO:0050730	regulation of peptidyl-tyrosine phosphorylation	0.0208159	26/1022	GO
	GO:0071677	positive regulation of mononuclear cell migration	0.0208576	11/1022	GO
	GO:0006637	acyl-CoA metabolic process	0.0212099	13/1022	GO
	GO:0035383	thioester metabolic process	0.0212099	13/1022	GO
	GO:0045428	regulation of nitric oxide biosynthetic process	0.0217875	10/1022	GO
	GO:0032692	negative regulation of interleukin-1 production	0.0218356	9/1022	GO
	GO:0046638	positive regulation of alpha-beta T cell differentiation	0.0218356	9/1022	GO
	GO:0035336	long-chain fatty-acyl-CoA metabolic process	0.0220559	6/1022	GO
	GO:0050860	negative regulation of T cell receptor signaling pathway	0.0220559	6/1022	GO
	GO:0060333	type II interferon-mediated signaling pathway	0.0220559	6/1022	GO
	GO:0043281	regulation of cysteine-type endopeptidase activity involved in apoptotic process	0.0220559	22/1022	GO
	GO:0050729	positive regulation of inflammatory response	0.0226655	18/1022	GO
	GO:0001910	regulation of leukocyte mediated cytotoxicity	0.0229311	13/1022	GO
	GO:2001056	positive regulation of cysteine-type endopeptidase activity	0.0229683	17/1022	GO
	GO:0001782	B cell homeostasis	0.0241618	7/1022	GO
	GO:0034121	regulation of toll-like receptor signaling pathway	0.0241618	7/1022	GO
	GO:0002604	regulation of dendritic cell antigen processing and presentation	0.024257	4/1022	GO
	GO:0033860	regulation of NAD(P)H oxidase activity	0.024257	4/1022	GO
	GO:0034975	protein folding in endoplasmic reticulum	0.024257	4/1022	GO
	GO:0046643	regulation of gamma-delta T cell activation	0.024257	4/1022	GO
	GO:0075733	intracellular transport of virus	0.024257	4/1022	GO
	GO:0090527	actin filament reorganization	0.024257	4/1022	GO
	GO:0050921	positive regulation of chemotaxis	0.0243172	17/1022	GO
	GO:0038127	ERBB signaling pathway	0.0243771	16/1022	GO
	GO:0050868	negative regulation of T cell activation	0.0243771	16/1022	GO
	GO:0071621	granulocyte chemotaxis	0.0243771	16/1022	GO
	GO:0010721	negative regulation of cell development	0.0245178	28/1022	GO
	GO:0042326	negative regulation of phosphorylation	0.0245178	35/1022	GO
	GO:0051098	regulation of binding	0.0245439	34/1022	GO
	GO:0002830	positive regulation of type 2 immune response	0.0252297	5/1022	GO
	GO:0036003	positive regulation of transcription from RNA polymerase II promoter in response to stress	0.0252297	5/1022	GO
	GO:0051770	positive regulation of nitric-oxide synthase biosynthetic process	0.0252297	5/1022	GO
	GO:0097067	cellular response to thyroid hormone stimulus	0.0252297	5/1022	GO
	GO:0006457	protein folding	0.0252334	23/1022	GO
	GO:0016311	dephosphorylation	0.0253227	32/1022	GO
	GO:0006906	vesicle fusion	0.025754	15/1022	GO
	GO:0097193	intrinsic apoptotic signaling pathway	0.025754	29/1022	GO
	GO:0060575	intestinal epithelial cell differentiation	0.0258005	6/1022	GO
	GO:0140374	antiviral innate immune response	0.0258005	6/1022	GO
	GO:1904376	negative regulation of protein localization to cell periphery	0.0258005	6/1022	GO
	GO:0048524	positive regulation of viral process	0.0258514	10/1022	GO
	GO:0050856	regulation of T cell receptor signaling pathway	0.0259609	8/1022	GO
	GO:2000516	positive regulation of CD4-positive, alpha-beta T cell activation	0.0259609	8/1022	GO
	GO:0050727	regulation of inflammatory response	0.0265283	37/1022	GO
	GO:0042058	regulation of epidermal growth factor receptor signaling pathway	0.0266408	11/1022	GO
	GO:0019915	lipid storage	0.0266408	12/1022	GO
	GO:0042116	macrophage activation	0.0269384	14/1022	GO
	GO:0002719	negative regulation of cytokine production involved in immune response	0.0270183	7/1022	GO
	GO:0032970	regulation of actin filament-based process	0.0279126	35/1022	GO
	GO:0051258	protein polymerization	0.0281452	27/1022	GO
	GO:0010324	membrane invagination	0.0284144	10/1022	GO
	GO:0030888	regulation of B cell proliferation	0.0284144	10/1022	GO
	GO:0080164	regulation of nitric oxide metabolic process	0.0284144	10/1022	GO
	GO:0001960	negative regulation of cytokine-mediated signaling pathway	0.0289001	12/1022	GO
	GO:0002444	myeloid leukocyte mediated immunity	0.0289001	14/1022	GO
	GO:0051604	protein maturation	0.0290002	31/1022	GO
	GO:0033865	nucleoside bisphosphate metabolic process	0.0290002	15/1022	GO
	GO:0033875	ribonucleoside bisphosphate metabolic process	0.0290002	15/1022	GO
	GO:0034032	purine nucleoside bisphosphate metabolic process	0.0290002	15/1022	GO
	GO:1902622	regulation of neutrophil migration	0.0291195	8/1022	GO
	GO:0009116	nucleoside metabolic process	0.0292214	9/1022	GO
	GO:0031529	ruffle organization	0.0292214	9/1022	GO
	GO:0072593	reactive oxygen species metabolic process	0.0295481	24/1022	GO
	GO:0032682	negative regulation of chemokine production	0.030144	6/1022	GO
	GO:0032740	positive regulation of interleukin-17 production	0.030144	6/1022	GO
	GO:0034655	nucleobase-containing compound catabolic process	0.030144	39/1022	GO
	GO:2000146	negative regulation of cell motility	0.0304722	35/1022	GO
	GO:0002281	macrophage activation involved in immune response	0.0304722	5/1022	GO
	GO:0045346	regulation of MHC class II biosynthetic process	0.0304722	5/1022	GO
	GO:0051900	regulation of mitochondrial depolarization	0.0304722	5/1022	GO
	GO:0010922	positive regulation of phosphatase activity	0.0305076	7/1022	GO
	GO:0043243	positive regulation of protein-containing complex disassembly	0.0305076	7/1022	GO
	GO:0045589	regulation of regulatory T cell differentiation	0.0305076	7/1022	GO
	GO:0032613	interleukin-10 production	0.0305922	10/1022	GO
	GO:0032653	regulation of interleukin-10 production	0.0305922	10/1022	GO
	GO:0006809	nitric oxide biosynthetic process	0.0310945	11/1022	GO
	GO:0034135	regulation of toll-like receptor 2 signaling pathway	0.0311499	4/1022	GO
	GO:0090331	negative regulation of platelet aggregation	0.0311499	4/1022	GO
	GO:0140052	cellular response to oxidised low-density lipoprotein particle stimulus	0.0311499	4/1022	GO
	GO:2001214	positive regulation of vasculogenesis	0.0311499	4/1022	GO
	GO:0002705	positive regulation of leukocyte mediated immunity	0.0313092	17/1022	GO
	GO:0034446	substrate adhesion-dependent cell spreading	0.0318016	13/1022	GO
	GO:0002823	negative regulation of adaptive immune response based on somatic recombination of immune receptors built from immunoglobulin superfamily domains	0.0318993	9/1022	GO
	GO:0002455	humoral immune response mediated by circulating immunoglobulin	0.031961	8/1022	GO
	GO:0035305	negative regulation of dephosphorylation	0.031961	8/1022	GO
	GO:0035307	positive regulation of protein dephosphorylation	0.031961	8/1022	GO
	GO:0042088	T-helper 1 type immune response	0.031961	8/1022	GO
	GO:0007229	integrin-mediated signaling pathway	0.032149	14/1022	GO
	GO:0061564	axon development	0.0322776	41/1022	GO
	GO:0008064	regulation of actin polymerization or depolymerization	0.0330451	17/1022	GO
	GO:0002534	cytokine production involved in inflammatory response	0.0334671	11/1022	GO
	GO:1900015	regulation of cytokine production involved in inflammatory response	0.0334671	11/1022	GO
	GO:0015980	energy derivation by oxidation of organic compounds	0.0340201	31/1022	GO
	GO:0045920	negative regulation of exocytosis	0.0344635	7/1022	GO
	GO:0071402	cellular response to lipoprotein particle stimulus	0.0344635	7/1022	GO
	GO:0010528	regulation of transposition	0.0344635	6/1022	GO
	GO:0010529	negative regulation of transposition	0.0344635	6/1022	GO
	GO:0010758	regulation of macrophage chemotaxis	0.0344635	6/1022	GO
	GO:0016540	protein autoprocessing	0.0344635	6/1022	GO
	GO:1903038	negative regulation of leukocyte cell-cell adhesion	0.034735	17/1022	GO
	GO:2000377	regulation of reactive oxygen species metabolic process	0.034735	17/1022	GO
	GO:0033866	nucleoside bisphosphate biosynthetic process	0.0347572	9/1022	GO
	GO:0034030	ribonucleoside bisphosphate biosynthetic process	0.0347572	9/1022	GO
	GO:0034033	purine nucleoside bisphosphate biosynthetic process	0.0347572	9/1022	GO
	GO:0051100	negative regulation of binding	0.0353615	18/1022	GO
	GO:0002701	negative regulation of production of molecular mediator of immune response	0.0354307	8/1022	GO
	GO:0006984	ER-nucleus signaling pathway	0.0354307	8/1022	GO
	GO:1901617	organic hydroxy compound biosynthetic process	0.0356226	24/1022	GO
	GO:0043161	proteasome-mediated ubiquitin-dependent protein catabolic process	0.0357738	38/1022	GO
	GO:0039532	negative regulation of viral-induced cytoplasmic pattern recognition receptor signaling pathway	0.0357738	5/1022	GO
	GO:0042454	ribonucleoside catabolic process	0.0357738	5/1022	GO
	GO:0043011	myeloid dendritic cell differentiation	0.0357738	5/1022	GO
	GO:0045342	MHC class II biosynthetic process	0.0357738	5/1022	GO
	GO:0060339	negative regulation of type I interferon-mediated signaling pathway	0.0357738	5/1022	GO
	GO:0071294	cellular response to zinc ion	0.0357738	5/1022	GO
	GO:0071786	endoplasmic reticulum tubular network organization	0.0357738	5/1022	GO
	GO:0034101	erythrocyte homeostasis	0.0374921	16/1022	GO
	GO:0006767	water-soluble vitamin metabolic process	0.0380564	9/1022	GO
	GO:0006956	complement activation	0.0380564	9/1022	GO
	GO:0006998	nuclear envelope organization	0.0380564	9/1022	GO
	GO:0099024	plasma membrane invagination	0.0380564	9/1022	GO
	GO:0030832	regulation of actin filament length	0.0383364	17/1022	GO
	GO:0043618	regulation of transcription from RNA polymerase II promoter in response to stress	0.0383364	7/1022	GO
	GO:0051084	'de novo' post-translational protein folding	0.0383364	7/1022	GO
	GO:0071230	cellular response to amino acid stimulus	0.0385609	11/1022	GO
	GO:0002711	positive regulation of T cell mediated immunity	0.0387642	10/1022	GO
	GO:0045576	mast cell activation	0.0387642	10/1022	GO
	GO:0030865	cortical cytoskeleton organization	0.0387642	8/1022	GO
	GO:0032620	interleukin-17 production	0.0387642	8/1022	GO
	GO:0032660	regulation of interleukin-17 production	0.0387642	8/1022	GO
	GO:0001773	myeloid dendritic cell activation	0.0387642	6/1022	GO
	GO:0009264	deoxyribonucleotide catabolic process	0.0387642	6/1022	GO
	GO:0046386	deoxyribose phosphate catabolic process	0.0387642	6/1022	GO
	GO:0050852	T cell receptor signaling pathway	0.0387642	16/1022	GO
	GO:0032823	regulation of natural killer cell differentiation	0.0387642	4/1022	GO
	GO:0035589	G protein-coupled purinergic nucleotide receptor signaling pathway	0.0387642	4/1022	GO
	GO:0042117	monocyte activation	0.0387642	4/1022	GO
	GO:0045006	DNA deamination	0.0387642	4/1022	GO
	GO:0071801	regulation of podosome assembly	0.0387642	4/1022	GO
	GO:0071888	macrophage apoptotic process	0.0387642	4/1022	GO
	GO:1900103	positive regulation of endoplasmic reticulum unfolded protein response	0.0387642	4/1022	GO
	GO:0006913	nucleocytoplasmic transport	0.0390388	30/1022	GO
	GO:0051169	nuclear transport	0.0390388	30/1022	GO
	GO:1990266	neutrophil migration	0.0395902	15/1022	GO
	GO:0031102	neuron projection regeneration	0.0409697	9/1022	GO
	GO:0046324	regulation of glucose import	0.0409697	9/1022	GO
	GO:0070534	protein K63-linked ubiquitination	0.0409697	9/1022	GO
	GO:0051881	regulation of mitochondrial membrane potential	0.0416666	10/1022	GO
	GO:0042542	response to hydrogen peroxide	0.0422464	15/1022	GO
	GO:0051882	mitochondrial depolarization	0.0422679	5/1022	GO
	GO:0090026	positive regulation of monocyte chemotaxis	0.0422679	5/1022	GO
	GO:1901739	regulation of myoblast fusion	0.0422679	5/1022	GO
	GO:1903035	negative regulation of response to wounding	0.0423458	12/1022	GO
	GO:0045066	regulatory T cell differentiation	0.0423458	7/1022	GO
	GO:0097242	amyloid-beta clearance	0.0423458	7/1022	GO
	GO:0043330	response to exogenous dsRNA	0.0425333	8/1022	GO
	GO:0019751	polyol metabolic process	0.0425686	14/1022	GO
	GO:0044282	small molecule catabolic process	0.0430413	34/1022	GO
	GO:0044272	sulfur compound biosynthetic process	0.0440541	17/1022	GO
	GO:1901657	glycosyl compound metabolic process	0.0440824	11/1022	GO
	GO:0016197	endosomal transport	0.044357	24/1022	GO
	GO:0060142	regulation of syncytium formation by plasma membrane fusion	0.0444768	6/1022	GO
	GO:1900101	regulation of endoplasmic reticulum unfolded protein response	0.0444768	6/1022	GO
	GO:0030336	negative regulation of cell migration	0.0450717	33/1022	GO
	GO:0048872	homeostasis of number of cells	0.0452208	28/1022	GO
	GO:0051897	positive regulation of protein kinase B signaling	0.0452788	14/1022	GO
	GO:0034764	positive regulation of transmembrane transport	0.0453631	23/1022	GO
	GO:0006997	nucleus organization	0.0455095	16/1022	GO
	GO:0002269	leukocyte activation involved in inflammatory response	0.0471992	8/1022	GO
	GO:0044088	regulation of vacuole organization	0.0471992	8/1022	GO
	GO:0046209	nitric oxide metabolic process	0.0475339	11/1022	GO
	GO:0001916	positive regulation of T cell mediated cytotoxicity	0.0475781	7/1022	GO
	GO:0035337	fatty-acyl-CoA metabolic process	0.0475781	7/1022	GO
	GO:0043648	dicarboxylic acid metabolic process	0.0484529	12/1022	GO
	GO:0045638	negative regulation of myeloid cell differentiation	0.0484529	12/1022	GO
	GO:0043409	negative regulation of MAPK cascade	0.0484529	19/1022	GO
	GO:1905517	macrophage migration	0.0484529	9/1022	GO
	GO:0032688	negative regulation of interferon-beta production	0.0484529	4/1022	GO
	GO:0034111	negative regulation of homotypic cell-cell adhesion	0.0484529	4/1022	GO
	GO:0043650	dicarboxylic acid biosynthetic process	0.0484529	4/1022	GO
	GO:0045348	positive regulation of MHC class II biosynthetic process	0.0484529	4/1022	GO
	GO:0046131	pyrimidine ribonucleoside metabolic process	0.0484529	4/1022	GO
	GO:0046133	pyrimidine ribonucleoside catabolic process	0.0484529	4/1022	GO
	GO:0071361	cellular response to ethanol	0.0484529	4/1022	GO
	GO:1903894	regulation of IRE1-mediated unfolded protein response	0.0484529	4/1022	GO
	GO:0042886	amide transport	0.048581	31/1022	GO
	GO:0032069	regulation of nuclease activity	0.0491118	5/1022	GO
	GO:0034312	diol biosynthetic process	0.0491118	5/1022	GO
	GO:0051000	positive regulation of nitric-oxide synthase activity	0.0491118	5/1022	GO
	GO:0051767	nitric-oxide synthase biosynthetic process	0.0491118	5/1022	GO
	GO:0051769	regulation of nitric-oxide synthase biosynthetic process	0.0491118	5/1022	GO
	GO:0071359	cellular response to dsRNA	0.0491118	5/1022	GO
	GO:0005774	vacuolar membrane	3.27282e-09	63/1042	GO
	GO:0005765	lysosomal membrane	3.38642e-09	58/1042	GO
	GO:0098852	lytic vacuole membrane	3.38642e-09	58/1042	GO
	GO:0101002	ficolin-1-rich granule	3.20827e-08	34/1042	GO
	GO:0045335	phagocytic vesicle	6.08905e-07	27/1042	GO
	GO:0005925	focal adhesion	6.08905e-07	53/1042	GO
	GO:1904813	ficolin-1-rich granule lumen	6.33505e-07	25/1042	GO
	GO:0030139	endocytic vesicle	8.719e-07	46/1042	GO
	GO:0030055	cell-substrate junction	9.10461e-07	53/1042	GO
	GO:0030667	secretory granule membrane	1.27563e-06	43/1042	GO
	GO:0034774	secretory granule lumen	3.20891e-05	40/1042	GO
	GO:0060205	cytoplasmic vesicle lumen	3.74225e-05	40/1042	GO
	GO:0031983	vesicle lumen	4.04712e-05	40/1042	GO
	GO:0005839	proteasome core complex	0.00019207	8/1042	GO
	GO:0070820	tertiary granule	0.000265496	24/1042	GO
	GO:0005775	vacuolar lumen	0.000270538	25/1042	GO
	GO:0005766	primary lysosome	0.000270538	23/1042	GO
	GO:0042582	azurophil granule	0.000270538	23/1042	GO
	GO:0061702	inflammasome complex	0.000281695	7/1042	GO
	GO:0030133	transport vesicle	0.000284963	45/1042	GO
	GO:0098857	membrane microdomain	0.0003146	37/1042	GO
	GO:0043025	neuronal cell body	0.000399399	50/1042	GO
	GO:0043202	lysosomal lumen	0.000399399	17/1042	GO
	GO:1905369	endopeptidase complex	0.000492189	16/1042	GO
	GO:0009897	external side of plasma membrane	0.000527691	44/1042	GO
	GO:0045121	membrane raft	0.000564107	36/1042	GO
	GO:0005635	nuclear envelope	0.00080282	48/1042	GO
	GO:0031252	cell leading edge	0.00080282	43/1042	GO
	GO:0030666	endocytic vesicle membrane	0.000981134	25/1042	GO
	GO:0000502	proteasome complex	0.00128545	12/1042	GO
	GO:0042470	melanosome	0.00167106	17/1042	GO
	GO:0048770	pigment granule	0.00167106	17/1042	GO
	GO:0036019	endolysosome	0.00180617	8/1042	GO
	GO:0070821	tertiary granule membrane	0.00200832	13/1042	GO
	GO:0005770	late endosome	0.00206579	32/1042	GO
	GO:0030658	transport vesicle membrane	0.00228377	27/1042	GO
	GO:0008021	synaptic vesicle	0.00235512	25/1042	GO
	GO:0019774	proteasome core complex, beta-subunit complex	0.00235512	5/1042	GO
	GO:0005769	early endosome	0.00259243	41/1042	GO
	GO:0031902	late endosome membrane	0.00332585	20/1042	GO
	GO:0030670	phagocytic vesicle membrane	0.00332585	13/1042	GO
	GO:0030665	clathrin-coated vesicle membrane	0.00471213	18/1042	GO
	GO:1905368	peptidase complex	0.00482482	17/1042	GO
	GO:0044853	plasma membrane raft	0.00486163	16/1042	GO
	GO:0044291	cell-cell contact zone	0.00521955	12/1042	GO
	GO:0070382	exocytic vesicle	0.005531	25/1042	GO
	GO:0036464	cytoplasmic ribonucleoprotein granule	0.00602682	27/1042	GO
	GO:0030027	lamellipodium	0.00602682	23/1042	GO
	GO:0030662	coated vesicle membrane	0.00602682	23/1042	GO
	GO:0098576	lumenal side of membrane	0.00602682	8/1042	GO
	GO:0098553	lumenal side of endoplasmic reticulum membrane	0.00765546	7/1042	GO
	GO:0030135	coated vesicle	0.00765546	31/1042	GO
	GO:0042581	specific granule	0.0101578	19/1042	GO
	GO:0035578	azurophil granule lumen	0.0113743	13/1042	GO
	GO:0035579	specific granule membrane	0.0113743	13/1042	GO
	GO:0014704	intercalated disc	0.012435	9/1042	GO
	GO:0030136	clathrin-coated vesicle	0.012474	23/1042	GO
	GO:0000421	autophagosome membrane	0.0138997	9/1042	GO
	GO:0035770	ribonucleoprotein granule	0.0139588	27/1042	GO
	GO:0005901	caveola	0.0144176	12/1042	GO
	GO:0042613	MHC class II protein complex	0.014779	5/1042	GO
	GO:0098637	protein complex involved in cell-matrix adhesion	0.014779	5/1042	GO
	GO:0042611	MHC protein complex	0.015788	6/1042	GO
	GO:0034663	endoplasmic reticulum chaperone complex	0.0181897	4/1042	GO
	GO:0000932	P-body	0.0191445	13/1042	GO
	GO:0031965	nuclear membrane	0.0200591	29/1042	GO
	GO:0090575	RNA polymerase II transcription regulator complex	0.0213665	25/1042	GO
	GO:0030672	synaptic vesicle membrane	0.0234002	15/1042	GO
	GO:0099501	exocytic vesicle membrane	0.0234002	15/1042	GO
	GO:0015629	actin cytoskeleton	0.0247052	41/1042	GO
	GO:0005811	lipid droplet	0.0273437	13/1042	GO
	GO:0031256	leading edge membrane	0.0293392	19/1042	GO
	GO:0001726	ruffle	0.0307601	19/1042	GO
	GO:0000153	cytoplasmic ubiquitin ligase complex	0.031285	4/1042	GO
	GO:0101003	ficolin-1-rich granule membrane	0.0380939	9/1042	GO
	GO:0030175	filopodium	0.038513	13/1042	GO
	GO:0010494	cytoplasmic stress granule	0.0417509	11/1042	GO
	GO:0005790	smooth endoplasmic reticulum	0.0468579	6/1042	GO
	GO:1905360	GTPase complex	0.0468579	6/1042	GO
	GO:0071682	endocytic vesicle lumen	0.0477231	5/1042	GO
	GO:0038187	pattern recognition receptor activity	0.00094833	10/1034	GO
	GO:0044389	ubiquitin-like protein ligase binding	0.00094833	40/1034	GO
	GO:0031625	ubiquitin protein ligase binding	0.00224775	37/1034	GO
	GO:0023023	MHC protein complex binding	0.00510734	10/1034	GO
	GO:0003725	double-stranded RNA binding	0.00592833	14/1034	GO
	GO:0004715	non-membrane spanning protein tyrosine kinase activity	0.0178436	10/1034	GO
	GO:0140375	immune receptor activity	0.0178436	20/1034	GO
	GO:0033218	amide binding	0.0178436	41/1034	GO
	GO:0019001	guanyl nucleotide binding	0.0178436	41/1034	GO
	GO:0032561	guanyl ribonucleotide binding	0.0178436	41/1034	GO
	GO:0019003	GDP binding	0.0178436	13/1034	GO
	GO:0042277	peptide binding	0.0188131	34/1034	GO
	GO:0005525	GTP binding	0.0188131	39/1034	GO
	GO:0045296	cadherin binding	0.0207073	35/1034	GO
	GO:0023026	MHC class II protein complex binding	0.0343469	7/1034	GO
	GO:0016814	hydrolase activity, acting on carbon-nitrogen (but not peptide) bonds, in cyclic amidines	0.0343469	8/1034	GO
	GO:0001614	purinergic nucleotide receptor activity	0.0343469	6/1034	GO
	GO:0016502	nucleotide receptor activity	0.0343469	6/1034	GO
	GO:0003779	actin binding	0.044198	41/1034	GO
	GO:0019903	protein phosphatase binding	0.0444329	18/1034	GO
	GO:0050700	CARD domain binding	0.0491062	5/1034	GO
	GO:0033691	sialic acid binding	0.0491062	6/1034	GO
	hsa05164	Influenza A	5.08363e-11	44/650	KEGG
	hsa04621	NOD-like receptor signaling pathway	9.62204e-08	40/650	KEGG
	hsa05169	Epstein-Barr virus infection	9.62204e-08	42/650	KEGG
	hsa05160	Hepatitis C	4.70585e-05	31/650	KEGG
	hsa05152	Tuberculosis	8.21651e-05	33/650	KEGG
	hsa05162	Measles	0.000158092	27/650	KEGG
	hsa04612	Antigen processing and presentation	0.000158092	19/650	KEGG
	hsa04145	Phagosome	0.000298347	28/650	KEGG
	hsa05133	Pertussis	0.000306749	18/650	KEGG
	hsa04920	Adipocytokine signaling pathway	0.000306749	17/650	KEGG
	hsa04620	Toll-like receptor signaling pathway	0.000371248	22/650	KEGG
	hsa04142	Lysosome	0.000371248	25/650	KEGG
	hsa04623	Cytosolic DNA-sensing pathway	0.000766144	17/650	KEGG
	hsa05145	Toxoplasmosis	0.00156402	21/650	KEGG
	hsa04625	C-type lectin receptor signaling pathway	0.00170504	20/650	KEGG
	hsa03050	Proteasome	0.00217815	12/650	KEGG
	hsa05171	Coronavirus disease - COVID-19	0.00229964	34/650	KEGG
	hsa04217	Necroptosis	0.00229964	26/650	KEGG
	hsa04380	Osteoclast differentiation	0.00282179	23/650	KEGG
	hsa05131	Shigellosis	0.00308468	35/650	KEGG
	hsa04140	Autophagy - animal	0.00877063	25/650	KEGG
	hsa05167	Kaposi sarcoma-associated herpesvirus infection	0.00894624	28/650	KEGG
	hsa05321	Inflammatory bowel disease	0.0132472	13/650	KEGG
	hsa05170	Human immunodeficiency virus 1 infection	0.0158346	29/650	KEGG
	hsa00020	Citrate cycle (TCA cycle)	0.0164208	8/650	KEGG
	hsa05322	Systemic lupus erythematosus	0.0164208	21/650	KEGG
	hsa05416	Viral myocarditis	0.0169381	12/650	KEGG
	hsa05417	Lipid and atherosclerosis	0.0169381	29/650	KEGG
	hsa05140	Leishmaniasis	0.0180242	14/650	KEGG
	hsa04930	Type II diabetes mellitus	0.0200965	10/650	KEGG
	hsa04062	Chemokine signaling pathway	0.0249559	26/650	KEGG
	hsa05203	Viral carcinogenesis	0.0280161	27/650	KEGG
	hsa05135	Yersinia infection	0.030151	20/650	KEGG
	hsa05130	Pathogenic Escherichia coli infection	0.0340977	26/650	KEGG
	hsa05142	Chagas disease	0.0340977	16/650	KEGG
	hsa05323	Rheumatoid arthritis	0.0340977	15/650	KEGG
	hsa04978	Mineral absorption	0.0406615	11/650	KEGG
	hsa05161	Hepatitis B	0.0411614	22/650	KEGG
	hsa04611	Platelet activation	0.0427562	18/650	KEGG
	hsa04210	Apoptosis	0.0474122	19/650	KEGG
	hsa04622	RIG-I-like receptor signaling pathway	0.0474122	12/650	KEGG
	hsa05235	PD-L1 expression and PD-1 checkpoint pathway in cancer	0.0474122	14/650	KEGG
	hsa05330	Allograft rejection	0.0474122	8/650	KEGG
	hsa04148	Efferocytosis	0.0474122	21/650	KEGG
	hsa04659	Th17 cell differentiation	0.0474996	16/650	KEGG
	hsa05132	Salmonella infection	0.0474996	30/650	KEGG
	hsa05310	Asthma	0.0490255	7/650	KEGG
	R-HSA-913531	Interferon Signaling	1.92237e-22	64/793	Reactome
	R-HSA-909733	Interferon alpha/beta signaling	5.10046e-22	38/793	Reactome
	R-HSA-877300	Interferon gamma signaling	3.27103e-10	30/793	Reactome
	R-HSA-1236975	Antigen processing-Cross presentation	6.2813e-06	26/793	Reactome
	R-HSA-6798695	Neutrophil degranulation	6.36024e-06	69/793	Reactome
	R-HSA-449147	Signaling by Interleukins	6.36024e-06	68/793	Reactome
	R-HSA-168898	Toll-like Receptor Cascades	2.08783e-05	33/793	Reactome
	R-HSA-1169410	Antiviral mechanism by IFN-stimulated genes	2.51399e-05	21/793	Reactome
	R-HSA-5357801	Programmed Cell Death	2.54283e-05	38/793	Reactome
	R-HSA-1236974	ER-Phagosome pathway	3.98731e-05	22/793	Reactome
	R-HSA-9692916	SARS-CoV-1 activates/modulates innate immune responses	4.74691e-05	14/793	Reactome
	R-HSA-5607764	CLEC7A (Dectin-1) signaling	7.02354e-05	23/793	Reactome
	R-HSA-9660826	Purinergic signaling in leishmaniasis infection	7.36951e-05	11/793	Reactome
	R-HSA-9664424	Cell recruitment (pro-inflammatory response)	7.36951e-05	11/793	Reactome
	R-HSA-446652	Interleukin-1 family signaling	0.000124241	29/793	Reactome
	R-HSA-9020702	Interleukin-1 signaling	0.000161776	24/793	Reactome
	R-HSA-5621481	C-type lectin receptors (CLRs)	0.000237054	27/793	Reactome
	R-HSA-9674555	Signaling by CSF3 (G-CSF)	0.000300102	11/793	Reactome
	R-HSA-202403	TCR signaling	0.000300102	24/793	Reactome
	R-HSA-9705462	Inactivation of CSF3 (G-CSF) signaling	0.000307565	10/793	Reactome
	R-HSA-109581	Apoptosis	0.000320251	31/793	Reactome
	R-HSA-983169	Class I MHC mediated antigen processing & presentation	0.000375613	52/793	Reactome
	R-HSA-5668541	TNFR2 non-canonical NF-kB pathway	0.000612251	21/793	Reactome
	R-HSA-5676590	NIK-->noncanonical NF-kB signaling	0.000769771	15/793	Reactome
	R-HSA-983705	Signaling by the B Cell Receptor (BCR)	0.000769771	22/793	Reactome
	R-HSA-9658195	Leishmania infection	0.000770101	28/793	Reactome
	R-HSA-9824443	Parasitic Infection Pathways	0.000770101	28/793	Reactome
	R-HSA-1169091	Activation of NF-kappaB in B cells	0.000770101	16/793	Reactome
	R-HSA-5607761	Dectin-1 mediated noncanonical NF-kB signaling	0.000770101	15/793	Reactome
	R-HSA-2871837	FCERI mediated NF-kB activation	0.000770101	18/793	Reactome
	R-HSA-9013694	Signaling by NOTCH4	0.000770101	18/793	Reactome
	R-HSA-8854050	FBXL7 down-regulates AURKA during mitotic entry and in early mitosis	0.000879284	14/793	Reactome
	R-HSA-9755511	KEAP1-NFE2L2 pathway	0.000921991	21/793	Reactome
	R-HSA-9705671	SARS-CoV-2 activates/modulates innate and adaptive immune responses	0.00125946	23/793	Reactome
	R-HSA-9759194	Nuclear events mediated by NFE2L2	0.00143512	17/793	Reactome
	R-HSA-168643	Nucleotide-binding domain, leucine rich repeat containing receptor (NLR) signaling pathways	0.00143512	14/793	Reactome
	R-HSA-5260271	Diseases of Immune System	0.00143512	10/793	Reactome
	R-HSA-5602358	Diseases associated with the TLR signaling cascade	0.00143512	10/793	Reactome
	R-HSA-9669938	Signaling by KIT in disease	0.00143512	8/793	Reactome
	R-HSA-9670439	Signaling by phosphorylated juxtamembrane, extracellular and kinase domain KIT mutants	0.00143512	8/793	Reactome
	R-HSA-1169408	ISG15 antiviral mechanism	0.00143795	16/793	Reactome
	R-HSA-166016	Toll Like Receptor 4 (TLR4) Cascade	0.00143795	25/793	Reactome
	R-HSA-8939902	Regulation of RUNX2 expression and activity	0.00164523	16/793	Reactome
	R-HSA-1234176	Oxygen-dependent proline hydroxylation of Hypoxia-inducible Factor Alpha	0.00175764	15/793	Reactome
	R-HSA-9762114	GSK3B and BTRC:CUL1-mediated-degradation of NFE2L2	0.00181962	13/793	Reactome
	R-HSA-453279	Mitotic G1 phase and G1/S transition	0.00181962	25/793	Reactome
	R-HSA-622312	Inflammasomes	0.00181962	8/793	Reactome
	R-HSA-202424	Downstream TCR signaling	0.00181962	19/793	Reactome
	R-HSA-844456	The NLRP3 inflammasome	0.00181962	7/793	Reactome
	R-HSA-187577	SCF(Skp2)-mediated degradation of p27/p21	0.00200162	14/793	Reactome
	R-HSA-1168372	Downstream signaling events of B Cell Receptor (BCR)	0.00202954	17/793	Reactome
	R-HSA-68867	Assembly of the pre-replicative complex	0.00203373	24/793	Reactome
	R-HSA-2454202	Fc epsilon receptor (FCERI) signaling	0.00219202	23/793	Reactome
	R-HSA-180585	Vif-mediated degradation of APOBEC3G	0.002323	13/793	Reactome
	R-HSA-9604323	Negative regulation of NOTCH4 signaling	0.002323	13/793	Reactome
	R-HSA-9711123	Cellular response to chemical stress	0.00232579	30/793	Reactome
	R-HSA-5620971	Pyroptosis	0.00247105	9/793	Reactome
	R-HSA-166166	MyD88-independent TLR4 cascade	0.00248498	20/793	Reactome
	R-HSA-937061	TRIF(TICAM1)-mediated TLR4 signaling	0.00248498	20/793	Reactome
	R-HSA-174113	SCF-beta-TrCP mediated degradation of Emi1	0.00256386	13/793	Reactome
	R-HSA-8941858	Regulation of RUNX3 expression and activity	0.00256386	13/793	Reactome
	R-HSA-8939236	RUNX1 regulates transcription of genes involved in differentiation of HSCs	0.0029254	22/793	Reactome
	R-HSA-450408	AUF1 (hnRNP D0) binds and destabilizes mRNA	0.00297493	13/793	Reactome
	R-HSA-5362768	Hh mutants are degraded by ERAD	0.00297493	13/793	Reactome
	R-HSA-1236978	Cross-presentation of soluble exogenous antigens (endosomes)	0.00305092	12/793	Reactome
	R-HSA-76002	Platelet activation, signaling and aggregation	0.00314166	36/793	Reactome
	R-HSA-4608870	Asymmetric localization of PCP proteins	0.00314166	14/793	Reactome
	R-HSA-1679131	Trafficking and processing of endosomal TLR	0.00314166	6/793	Reactome
	R-HSA-4641258	Degradation of DVL	0.0032537	13/793	Reactome
	R-HSA-168164	Toll Like Receptor 3 (TLR3) Cascade	0.0032537	19/793	Reactome
	R-HSA-168181	Toll Like Receptor 7/8 (TLR7/8) Cascade	0.0032537	19/793	Reactome
	R-HSA-211733	Regulation of activated PAK-2p34 by proteasome mediated degradation	0.00338898	12/793	Reactome
	R-HSA-69002	DNA Replication Pre-Initiation	0.00342274	25/793	Reactome
	R-HSA-350562	Regulation of ornithine decarboxylase (ODC)	0.00403238	12/793	Reactome
	R-HSA-351202	Metabolism of polyamines	0.00421833	13/793	Reactome
	R-HSA-5387390	Hh mutants abrogate ligand secretion	0.00421833	13/793	Reactome
	R-HSA-9680350	Signaling by CSF1 (M-CSF) in myeloid cells	0.00421833	9/793	Reactome
	R-HSA-69202	Cyclin E associated events during G1/S transition	0.00421833	16/793	Reactome
	R-HSA-8983432	Interleukin-15 signaling	0.00421833	6/793	Reactome
	R-HSA-1234174	Cellular response to hypoxia	0.00421833	15/793	Reactome
	R-HSA-180534	Vpu mediated degradation of CD4	0.00421833	12/793	Reactome
	R-HSA-349425	Autodegradation of the E3 ubiquitin ligase COP1	0.00421833	12/793	Reactome
	R-HSA-69601	Ubiquitin Mediated Degradation of Phosphorylated Cdc25A	0.00421833	12/793	Reactome
	R-HSA-69610	p53-Independent DNA Damage Response	0.00421833	12/793	Reactome
	R-HSA-69613	p53-Independent G1/S DNA damage checkpoint	0.00421833	12/793	Reactome
	R-HSA-75815	Ubiquitin-dependent degradation of Cyclin D	0.00421833	12/793	Reactome
	R-HSA-5610780	Degradation of GLI1 by the proteasome	0.00446726	13/793	Reactome
	R-HSA-5610783	Degradation of GLI2 by the proteasome	0.00446726	13/793	Reactome
	R-HSA-5610785	GLI3 is processed to GLI3R by the proteasome	0.00446726	13/793	Reactome
	R-HSA-169911	Regulation of Apoptosis	0.00487311	12/793	Reactome
	R-HSA-69656	Cyclin A:Cdk2-associated events at S phase entry	0.00512183	16/793	Reactome
	R-HSA-5678895	Defective CFTR causes cystic fibrosis	0.0051347	13/793	Reactome
	R-HSA-8852276	The role of GTSE1 in G2/M progression after G2 checkpoint	0.00517828	15/793	Reactome
	R-HSA-69306	DNA Replication	0.00620559	27/793	Reactome
	R-HSA-975155	MyD88 dependent cascade initiated on endosome	0.00631309	18/793	Reactome
	R-HSA-166058	MyD88:MAL(TIRAP) cascade initiated on plasma membrane	0.0063268	19/793	Reactome
	R-HSA-168188	Toll Like Receptor TLR6:TLR2 Cascade	0.0063268	19/793	Reactome
	R-HSA-4641257	Degradation of AXIN	0.00643792	12/793	Reactome
	R-HSA-68949	Orc1 removal from chromatin	0.00666669	14/793	Reactome
	R-HSA-174143	APC/C-mediated degradation of cell cycle proteins	0.00685682	16/793	Reactome
	R-HSA-450531	Regulation of mRNA stability by proteins that bind AU-rich elements	0.00685682	16/793	Reactome
	R-HSA-453276	Regulation of mitotic cell cycle	0.00685682	16/793	Reactome
	R-HSA-174084	Autodegradation of Cdh1 by Cdh1:APC/C	0.00750026	13/793	Reactome
	R-HSA-1433559	Regulation of KIT signaling	0.00786247	6/793	Reactome
	R-HSA-391160	Signal regulatory protein family interactions	0.00786247	6/793	Reactome
	R-HSA-176408	Regulation of APC/C activators between G1/S and early anaphase	0.00795523	15/793	Reactome
	R-HSA-168179	Toll Like Receptor TLR1:TLR2 Cascade	0.00795523	19/793	Reactome
	R-HSA-181438	Toll Like Receptor 2 (TLR2) Cascade	0.00795523	19/793	Reactome
	R-HSA-69541	Stabilization of p53	0.00812365	12/793	Reactome
	R-HSA-2173782	Binding and Uptake of Ligands by Scavenger Receptors	0.00812365	10/793	Reactome
	R-HSA-5358346	Hedgehog ligand biogenesis	0.00812365	13/793	Reactome
	R-HSA-936440	Negative regulators of DDX58/IFIH1 signaling	0.00812365	9/793	Reactome
	R-HSA-168138	Toll Like Receptor 9 (TLR9) Cascade	0.00847108	18/793	Reactome
	R-HSA-168928	DDX58/IFIH1-mediated induction of interferon-alpha/beta	0.00850706	15/793	Reactome
	R-HSA-174178	APC/C:Cdh1 mediated degradation of Cdc20 and other APC/C:Cdh1 targeted proteins in late mitosis/early G1	0.00888076	14/793	Reactome
	R-HSA-1433557	Signaling by SCF-KIT	0.00942837	10/793	Reactome
	R-HSA-195253	Degradation of beta-catenin by the destruction complex	0.00945574	15/793	Reactome
	R-HSA-4086400	PCP/CE pathway	0.00983671	16/793	Reactome
	R-HSA-5688426	Deubiquitination	0.00983671	37/793	Reactome
	R-HSA-69481	G2/M Checkpoints	0.0106209	24/793	Reactome
	R-HSA-176409	APC/C:Cdc20 mediated degradation of mitotic proteins	0.0111177	14/793	Reactome
	R-HSA-174154	APC/C:Cdc20 mediated degradation of Securin	0.0114675	13/793	Reactome
	R-HSA-5658442	Regulation of RAS by GAPs	0.0114675	13/793	Reactome
	R-HSA-8878166	Transcriptional regulation by RUNX2	0.0117491	19/793	Reactome
	R-HSA-975138	TRAF6 mediated induction of NFkB and MAP kinases upon TLR7/8 or 9 activation	0.0119371	17/793	Reactome
	R-HSA-176814	Activation of APC/C and APC/C:Cdc20 mediated degradation of mitotic proteins	0.0121997	14/793	Reactome
	R-HSA-69206	G1/S Transition	0.0122794	20/793	Reactome
	R-HSA-982772	Growth hormone receptor signaling	0.0126305	7/793	Reactome
	R-HSA-422356	Regulation of insulin secretion	0.0134734	14/793	Reactome
	R-HSA-5619084	ABC transporter disorders	0.0134734	14/793	Reactome
	R-HSA-2132295	MHC class II antigen presentation	0.0135904	19/793	Reactome
	R-HSA-198933	Immunoregulatory interactions between a Lymphoid and a non-Lymphoid cell	0.0156892	20/793	Reactome
	R-HSA-5689896	Ovarian tumor domain proteases	0.0158143	9/793	Reactome
	R-HSA-157118	Signaling by NOTCH	0.0169212	30/793	Reactome
	R-HSA-163685	Integration of energy metabolism	0.0188657	17/793	Reactome
	R-HSA-8878171	Transcriptional regulation by RUNX1	0.0189146	30/793	Reactome
	R-HSA-1834949	Cytosolic sensors of pathogen-associated DNA	0.0189146	12/793	Reactome
	R-HSA-174184	Cdc20:Phospho-APC/C mediated degradation of Cyclin A	0.0199708	13/793	Reactome
	R-HSA-69017	CDK-mediated phosphorylation and removal of Cdc6	0.0199708	13/793	Reactome
	R-HSA-373755	Semaphorin interactions	0.0212398	12/793	Reactome
	R-HSA-162658	Golgi Cisternae Pericentriolar Stack Reorganization	0.0218666	5/793	Reactome
	R-HSA-877312	Regulation of IFNG signaling	0.0218666	5/793	Reactome
	R-HSA-9679506	SARS-CoV Infections	0.0218666	46/793	Reactome
	R-HSA-179419	APC:Cdc20 mediated degradation of cell cycle proteins prior to satisfation of the cell cycle checkpoint	0.0218742	13/793	Reactome
	R-HSA-69052	Switching of origins to a post-replicative state	0.0223844	15/793	Reactome
	R-HSA-5689880	Ub-specific processing proteases	0.022832	28/793	Reactome
	R-HSA-69563	p53-Dependent G1 DNA Damage Response	0.0229777	12/793	Reactome
	R-HSA-69580	p53-Dependent G1/S DNA damage checkpoint	0.0229777	12/793	Reactome
	R-HSA-162909	Host Interactions of HIV factors	0.0230573	19/793	Reactome
	R-HSA-166658	Complement cascade	0.0239886	11/793	Reactome
	R-HSA-201681	TCF dependent signaling in response to WNT	0.0244411	29/793	Reactome
	R-HSA-68875	Mitotic Prophase	0.025279	20/793	Reactome
	R-HSA-382556	ABC-family proteins mediated transport	0.0256703	16/793	Reactome
	R-HSA-432720	Lysosome Vesicle Biogenesis	0.026214	8/793	Reactome
	R-HSA-5632684	Hedgehog 'on' state	0.026214	14/793	Reactome
	R-HSA-1606322	ZBP1(DAI) mediated induction of type I IFNs	0.0262361	6/793	Reactome
	R-HSA-983168	Antigen processing: Ubiquitination & Proteasome degradation	0.026439	36/793	Reactome
	R-HSA-9678108	SARS-CoV-1 Infection	0.026439	20/793	Reactome
	R-HSA-9645723	Diseases of programmed cell death	0.027191	16/793	Reactome
	R-HSA-354194	GRB2:SOS provides linkage to MAPK signaling for Integrins	0.027191	5/793	Reactome
	R-HSA-918233	TRAF3-dependent IRF activation pathway	0.027191	5/793	Reactome
	R-HSA-69615	G1/S DNA Damage Checkpoints	0.027191	12/793	Reactome
	R-HSA-2029480	Fcgamma receptor (FCGR) dependent phagocytosis	0.027845	14/793	Reactome
	R-HSA-73887	Death Receptor Signaling	0.0300094	21/793	Reactome
	R-HSA-8878159	Transcriptional regulation by RUNX3	0.0300094	15/793	Reactome
	R-HSA-8948751	Regulation of PTEN stability and activity	0.0300588	12/793	Reactome
	R-HSA-187037	Signaling by NTRK1 (TRKA)	0.0300588	17/793	Reactome
	R-HSA-451927	Interleukin-2 family signaling	0.0302617	9/793	Reactome
	R-HSA-983170	Antigen Presentation: Folding, assembly and peptide loading of class I MHC	0.0314087	7/793	Reactome
	R-HSA-168142	Toll Like Receptor 10 (TLR10) Cascade	0.0316569	15/793	Reactome
	R-HSA-168176	Toll Like Receptor 5 (TLR5) Cascade	0.0316569	15/793	Reactome
	R-HSA-193704	p75 NTR receptor-mediated signalling	0.0316569	15/793	Reactome
	R-HSA-975871	MyD88 cascade initiated on plasma membrane	0.0316569	15/793	Reactome
	R-HSA-74749	Signal attenuation	0.03169	4/793	Reactome
	R-HSA-3858494	Beta-catenin independent WNT signaling	0.03298	20/793	Reactome
	R-HSA-77387	Insulin receptor recycling	0.0369285	7/793	Reactome
	R-HSA-199992	trans-Golgi Network Vesicle Budding	0.0402812	12/793	Reactome
	R-HSA-1810476	RIP-mediated NFkB activation via ZBP1	0.0434676	5/793	Reactome
	R-HSA-6783783	Interleukin-10 signaling	0.0434676	9/793	Reactome
	R-HSA-69231	Cyclin D associated events in G1	0.0434676	9/793	Reactome
	R-HSA-69236	G1 Phase	0.0434676	9/793	Reactome
	R-HSA-977606	Regulation of Complement cascade	0.0434676	9/793	Reactome
	R-HSA-1059683	Interleukin-6 signaling	0.0434676	4/793	Reactome
	R-HSA-1236977	Endosomal/Vacuolar pathway	0.0434676	4/793	Reactome
	R-HSA-193692	Regulated proteolysis of p75NTR	0.0434676	4/793	Reactome
	R-HSA-2586552	Signaling by Leptin	0.0434676	4/793	Reactome
	R-HSA-400451	Free fatty acids regulate insulin secretion	0.0434676	4/793	Reactome
	R-HSA-9020956	Interleukin-27 signaling	0.0434676	4/793	Reactome
	R-HSA-76009	Platelet Aggregation (Plug Formation)	0.0434676	8/793	Reactome
	R-HSA-2682334	EPH-Ephrin signaling	0.0443806	14/793	Reactome
	R-HSA-69239	Synthesis of DNA	0.0443806	17/793	Reactome
	R-HSA-1251985	Nuclear signaling by ERBB4	0.049077	7/793	Reactome
	R-HSA-381042	PERK regulates gene expression	0.049077	7/793	Reactome

## Sheet: Table S6
	Table S6 Enrichment analysis on genes downregulated at day 1~3 post-influenza vaccination compared with baseline
	ID	Description	Adjusted P values	GeneRatio	Datasets
	GO:0002181	cytoplasmic translation	4.78289e-19	56/1467	GO
	GO:0030098	lymphocyte differentiation	2.58729e-09	78/1467	GO
	GO:0030217	T cell differentiation	2.78105e-09	62/1467	GO
	GO:1903131	mononuclear cell differentiation	1.23159e-08	82/1467	GO
	GO:0022613	ribonucleoprotein complex biogenesis	7.00195e-08	80/1467	GO
	GO:0050851	antigen receptor-mediated signaling pathway	3.96563e-06	42/1467	GO
	GO:0034470	ncRNA processing	4.26807e-06	70/1467	GO
	GO:0050852	T cell receptor signaling pathway	5.8358e-06	33/1467	GO
	GO:0050863	regulation of T cell activation	5.8358e-06	63/1467	GO
	GO:0050870	positive regulation of T cell activation	8.4353e-06	47/1467	GO
	GO:0001510	RNA methylation	8.4353e-06	25/1467	GO
	GO:1903039	positive regulation of leukocyte cell-cell adhesion	1.99116e-05	49/1467	GO
	GO:0051251	positive regulation of lymphocyte activation	2.8031e-05	55/1467	GO
	GO:0022409	positive regulation of cell-cell adhesion	3.40297e-05	54/1467	GO
	GO:0042254	ribosome biogenesis	4.13863e-05	51/1467	GO
	GO:0033077	T cell differentiation in thymus	4.633e-05	23/1467	GO
	GO:0043414	macromolecule methylation	6.17609e-05	53/1467	GO
	GO:0032259	methylation	6.72346e-05	58/1467	GO
	GO:0046631	alpha-beta T cell activation	7.43216e-05	35/1467	GO
	GO:0002696	positive regulation of leukocyte activation	8.11885e-05	59/1467	GO
	GO:0006364	rRNA processing	0.000107363	40/1467	GO
	GO:0045785	positive regulation of cell adhesion	0.000112299	70/1467	GO
	GO:0071826	ribonucleoprotein complex subunit organization	0.000168224	42/1467	GO
	GO:0022618	ribonucleoprotein complex assembly	0.000168224	41/1467	GO
	GO:0009451	RNA modification	0.000222436	34/1467	GO
	GO:0050867	positive regulation of cell activation	0.000278777	59/1467	GO
	GO:1903037	regulation of leukocyte cell-cell adhesion	0.000323351	57/1467	GO
	GO:0022407	regulation of cell-cell adhesion	0.000356584	69/1467	GO
	GO:0016072	rRNA metabolic process	0.000385992	43/1467	GO
	GO:0030488	tRNA methylation	0.000406669	14/1467	GO
	GO:0019080	viral gene expression	0.000430104	23/1467	GO
	GO:0045580	regulation of T cell differentiation	0.000704504	33/1467	GO
	GO:0070231	T cell apoptotic process	0.000704504	16/1467	GO
	GO:0018105	peptidyl-serine phosphorylation	0.00072335	48/1467	GO
	GO:0018209	peptidyl-serine modification	0.00072335	50/1467	GO
	GO:0006397	mRNA processing	0.00102829	68/1467	GO
	GO:0007159	leukocyte cell-cell adhesion	0.00104249	59/1467	GO
	GO:0070227	lymphocyte apoptotic process	0.00158628	19/1467	GO
	GO:0002768	immune response-regulating cell surface receptor signaling pathway	0.00166626	49/1467	GO
	GO:0002429	immune response-activating cell surface receptor signaling pathway	0.00166626	46/1467	GO
	GO:0006400	tRNA modification	0.00170295	21/1467	GO
	GO:0046632	alpha-beta T cell differentiation	0.0021501	24/1467	GO
	GO:0008033	tRNA processing	0.00224244	26/1467	GO
	GO:1990778	protein localization to cell periphery	0.00257159	50/1467	GO
	GO:0050856	regulation of T cell receptor signaling pathway	0.00275614	13/1467	GO
	GO:0035710	CD4-positive, alpha-beta T cell activation	0.00330195	23/1467	GO
	GO:0042274	ribosomal small subunit biogenesis	0.00330195	18/1467	GO
	GO:0070232	regulation of T cell apoptotic process	0.0033955	12/1467	GO
	GO:0050854	regulation of antigen receptor-mediated signaling pathway	0.00374911	16/1467	GO
	GO:0071887	leukocyte apoptotic process	0.00413067	23/1467	GO
	GO:0045727	positive regulation of translation	0.00415737	26/1467	GO
	GO:0002764	immune response-regulating signaling pathway	0.00441067	60/1467	GO
	GO:0002757	immune response-activating signaling pathway	0.00496356	57/1467	GO
	GO:0070233	negative regulation of T cell apoptotic process	0.00527086	9/1467	GO
	GO:0034250	positive regulation of amide metabolic process	0.00548088	29/1467	GO
	GO:0045619	regulation of lymphocyte differentiation	0.00548088	34/1467	GO
	GO:0062197	cellular response to chemical stress	0.00548088	49/1467	GO
	GO:0042113	B cell activation	0.00601184	41/1467	GO
	GO:1903829	positive regulation of protein localization	0.00654383	61/1467	GO
	GO:0032388	positive regulation of intracellular transport	0.00660174	32/1467	GO
	GO:0046641	positive regulation of alpha-beta T cell proliferation	0.00678247	9/1467	GO
	GO:0090316	positive regulation of intracellular protein transport	0.00684855	27/1467	GO
	GO:0140053	mitochondrial gene expression	0.00720668	28/1467	GO
	GO:2000107	negative regulation of leukocyte apoptotic process	0.0073534	14/1467	GO
	GO:0032946	positive regulation of mononuclear cell proliferation	0.00761507	26/1467	GO
	GO:0002449	lymphocyte mediated immunity	0.0082148	43/1467	GO
	GO:0070301	cellular response to hydrogen peroxide	0.00833549	19/1467	GO
	GO:0016032	viral process	0.00870198	56/1467	GO
	GO:0008380	RNA splicing	0.00870198	60/1467	GO
	GO:0006399	tRNA metabolic process	0.00870198	31/1467	GO
	GO:0001732	formation of cytoplasmic translation initiation complex	0.00870198	7/1467	GO
	GO:0050862	positive regulation of T cell receptor signaling pathway	0.00870198	7/1467	GO
	GO:0005996	monosaccharide metabolic process	0.00870198	38/1467	GO
	GO:0070229	negative regulation of lymphocyte apoptotic process	0.00870198	11/1467	GO
	GO:0045070	positive regulation of viral genome replication	0.00870198	10/1467	GO
	GO:0045058	T cell selection	0.00890377	13/1467	GO
	GO:0050655	dermatan sulfate proteoglycan metabolic process	0.0104804	6/1467	GO
	GO:1903441	protein localization to ciliary membrane	0.0104804	6/1467	GO
	GO:0050671	positive regulation of lymphocyte proliferation	0.0115479	25/1467	GO
	GO:0045061	thymic T cell selection	0.012092	8/1467	GO
	GO:0019079	viral genome replication	0.0121483	23/1467	GO
	GO:0072522	purine-containing compound biosynthetic process	0.0125594	39/1467	GO
	GO:0034599	cellular response to oxidative stress	0.012681	41/1467	GO
	GO:1901990	regulation of mitotic cell cycle phase transition	0.0127148	48/1467	GO
	GO:0002285	lymphocyte activation involved in immune response	0.0132053	32/1467	GO
	GO:0044772	mitotic cell cycle phase transition	0.0137643	59/1467	GO
	GO:0031294	lymphocyte costimulation	0.0138714	12/1467	GO
	GO:0072655	establishment of protein localization to mitochondrion	0.0146238	22/1467	GO
	GO:0070665	positive regulation of leukocyte proliferation	0.0155023	27/1467	GO
	GO:0046390	ribose phosphate biosynthetic process	0.0157713	35/1467	GO
	GO:0045582	positive regulation of T cell differentiation	0.0163727	21/1467	GO
	GO:0000377	RNA splicing, via transesterification reactions with bulged adenosine as nucleophile	0.0178271	44/1467	GO
	GO:0000398	mRNA splicing, via spliceosome	0.0178271	44/1467	GO
	GO:0006402	mRNA catabolic process	0.0178271	38/1467	GO
	GO:0009142	nucleoside triphosphate biosynthetic process	0.0184493	23/1467	GO
	GO:0002708	positive regulation of lymphocyte mediated immunity	0.019083	22/1467	GO
	GO:0031330	negative regulation of cellular catabolic process	0.0196992	36/1467	GO
	GO:0000002	mitochondrial genome maintenance	0.0205421	9/1467	GO
	GO:0033157	regulation of intracellular protein transport	0.0205421	33/1467	GO
	GO:0034655	nucleobase-containing compound catabolic process	0.0209228	56/1467	GO
	GO:0010506	regulation of autophagy	0.0209228	46/1467	GO
	GO:0000375	RNA splicing, via transesterification reactions	0.0213437	44/1467	GO
	GO:0000959	mitochondrial RNA metabolic process	0.0218334	12/1467	GO
	GO:0035743	CD4-positive, alpha-beta T cell cytokine production	0.0218619	7/1467	GO
	GO:0046635	positive regulation of alpha-beta T cell activation	0.022367	15/1467	GO
	GO:0032943	mononuclear cell proliferation	0.0256916	42/1467	GO
	GO:0045621	positive regulation of lymphocyte differentiation	0.0260554	22/1467	GO
	GO:0070585	protein localization to mitochondrion	0.0260554	22/1467	GO
	GO:0019693	ribose phosphate metabolic process	0.0260554	58/1467	GO
	GO:0042102	positive regulation of T cell proliferation	0.0260554	19/1467	GO
	GO:0072659	protein localization to plasma membrane	0.0260554	39/1467	GO
	GO:0009165	nucleotide biosynthetic process	0.0265481	40/1467	GO
	GO:2000563	positive regulation of CD4-positive, alpha-beta T cell proliferation	0.0266724	5/1467	GO
	GO:0002183	cytoplasmic translational initiation	0.0266724	10/1467	GO
	GO:0043001	Golgi to plasma membrane protein transport	0.0266724	10/1467	GO
	GO:0043368	positive T cell selection	0.0266724	10/1467	GO
	GO:0002253	activation of immune response	0.0266815	60/1467	GO
	GO:0070228	regulation of lymphocyte apoptotic process	0.0269768	13/1467	GO
	GO:0046651	lymphocyte proliferation	0.0273567	41/1467	GO
	GO:0031295	T cell costimulation	0.0274241	11/1467	GO
	GO:0034620	cellular response to unfolded protein	0.027468	18/1467	GO
	GO:2000106	regulation of leukocyte apoptotic process	0.027468	17/1467	GO
	GO:1901293	nucleoside phosphate biosynthetic process	0.0276847	40/1467	GO
	GO:0090501	RNA phosphodiester bond hydrolysis	0.0277812	25/1467	GO
	GO:0009260	ribonucleotide biosynthetic process	0.0277812	33/1467	GO
	GO:0006541	glutamine metabolic process	0.0277812	8/1467	GO
	GO:0046629	gamma-delta T cell activation	0.0277812	8/1467	GO
	GO:0050857	positive regulation of antigen receptor-mediated signaling pathway	0.0277812	8/1467	GO
	GO:0043101	purine-containing compound salvage	0.0279155	6/1467	GO
	GO:0042255	ribosome assembly	0.0290377	13/1467	GO
	GO:0051092	positive regulation of NF-kappaB transcription factor activity	0.0294571	25/1467	GO
	GO:0006401	RNA catabolic process	0.0305061	42/1467	GO
	GO:0006164	purine nucleotide biosynthetic process	0.0322122	36/1467	GO
	GO:0032944	regulation of mononuclear cell proliferation	0.0322122	34/1467	GO
	GO:0097193	intrinsic apoptotic signaling pathway	0.0328807	40/1467	GO
	GO:0002460	adaptive immune response based on somatic recombination of immune receptors built from immunoglobulin superfamily domains	0.0330529	41/1467	GO
	GO:0002520	immune system development	0.0330529	29/1467	GO
	GO:0046128	purine ribonucleoside metabolic process	0.0330529	7/1467	GO
	GO:0034614	cellular response to reactive oxygen species	0.0331011	24/1467	GO
	GO:0031167	rRNA methylation	0.0333852	8/1467	GO
	GO:0045954	positive regulation of natural killer cell mediated cytotoxicity	0.0333852	8/1467	GO
	GO:0032386	regulation of intracellular transport	0.0341432	43/1467	GO
	GO:0032729	positive regulation of type II interferon production	0.0341432	15/1467	GO
	GO:0032609	type II interferon production	0.0341432	20/1467	GO
	GO:0032649	regulation of type II interferon production	0.0341432	20/1467	GO
	GO:0009259	ribonucleotide metabolic process	0.0356328	56/1467	GO
	GO:0032261	purine nucleotide salvage	0.0358276	5/1467	GO
	GO:0070875	positive regulation of glycogen metabolic process	0.0363471	6/1467	GO
	GO:0006892	post-Golgi vesicle-mediated transport	0.0364466	18/1467	GO
	GO:0006479	protein methylation	0.0397098	27/1467	GO
	GO:0008213	protein alkylation	0.0397098	27/1467	GO
	GO:0002366	leukocyte activation involved in immune response	0.0397098	39/1467	GO
	GO:0009127	purine nucleoside monophosphate biosynthetic process	0.0405096	7/1467	GO
	GO:0032042	mitochondrial DNA metabolic process	0.0405096	7/1467	GO
	GO:0042542	response to hydrogen peroxide	0.0411348	21/1467	GO
	GO:0050670	regulation of lymphocyte proliferation	0.0412334	33/1467	GO
	GO:0002228	natural killer cell mediated immunity	0.0414877	15/1467	GO
	GO:0009895	negative regulation of catabolic process	0.0420073	43/1467	GO
	GO:0002706	regulation of lymphocyte mediated immunity	0.0440406	27/1467	GO
	GO:1902107	positive regulation of leukocyte differentiation	0.0440406	27/1467	GO
	GO:1903708	positive regulation of hemopoiesis	0.0440406	27/1467	GO
	GO:0031331	positive regulation of cellular catabolic process	0.044671	54/1467	GO
	GO:0002705	positive regulation of leukocyte mediated immunity	0.044671	23/1467	GO
	GO:1902105	regulation of leukocyte differentiation	0.0452195	41/1467	GO
	GO:0002263	cell activation involved in immune response	0.0470768	39/1467	GO
	GO:0002443	leukocyte mediated immunity	0.0488252	49/1467	GO
	GO:0022626	cytosolic ribosome	1.30693e-16	40/1493	GO
	GO:0044391	ribosomal subunit	1.98031e-12	49/1493	GO
	GO:0005840	ribosome	1.57123e-10	52/1493	GO
	GO:0022625	cytosolic large ribosomal subunit	2.21322e-10	24/1493	GO
	GO:0015934	large ribosomal subunit	1.66258e-07	30/1493	GO
	GO:0042788	polysomal ribosome	1.83919e-06	14/1493	GO
	GO:0022627	cytosolic small ribosomal subunit	1.93528e-06	16/1493	GO
	GO:0005844	polysome	5.97148e-06	20/1493	GO
	GO:0005925	focal adhesion	3.59557e-05	62/1493	GO
	GO:0030055	cell-substrate junction	7.28346e-05	62/1493	GO
	GO:0015935	small ribosomal subunit	0.00011863	19/1493	GO
	GO:0005819	spindle	0.00048035	58/1493	GO
	GO:0016363	nuclear matrix	0.000502307	25/1493	GO
	GO:0001772	immunological synapse	0.000562621	13/1493	GO
	GO:0034399	nuclear periphery	0.000741453	27/1493	GO
	GO:0071011	precatalytic spliceosome	0.00126314	14/1493	GO
	GO:0034451	centriolar satellite	0.0019251	22/1493	GO
	GO:0005852	eukaryotic translation initiation factor 3 complex	0.0019251	7/1493	GO
	GO:0033290	eukaryotic 48S preinitiation complex	0.0019251	7/1493	GO
	GO:0071005	U2-type precatalytic spliceosome	0.00230738	13/1493	GO
	GO:0005635	nuclear envelope	0.00343714	61/1493	GO
	GO:0005759	mitochondrial matrix	0.00417976	60/1493	GO
	GO:0016282	eukaryotic 43S preinitiation complex	0.0041928	7/1493	GO
	GO:0031965	nuclear membrane	0.00498806	42/1493	GO
	GO:0005681	spliceosomal complex	0.00566949	30/1493	GO
	GO:0070993	translation preinitiation complex	0.00566949	7/1493	GO
	GO:0005637	nuclear inner membrane	0.00673582	14/1493	GO
	GO:0016607	nuclear speck	0.00685391	52/1493	GO
	GO:0061695	transferase complex, transferring phosphorus-containing groups	0.00702493	41/1493	GO
	GO:1904949	ATPase complex	0.00702493	24/1493	GO
	GO:0098798	mitochondrial protein-containing complex	0.00864735	40/1493	GO
	GO:0009295	nucleoid	0.00892315	11/1493	GO
	GO:0042645	mitochondrial nucleoid	0.00892315	11/1493	GO
	GO:0005684	U2-type spliceosomal complex	0.0105394	17/1493	GO
	GO:0072686	mitotic spindle	0.0106463	27/1493	GO
	GO:0005753	mitochondrial proton-transporting ATP synthase complex	0.0122015	7/1493	GO
	GO:0000276	mitochondrial proton-transporting ATP synthase complex, coupling factor F(o)	0.0142963	5/1493	GO
	GO:0045259	proton-transporting ATP synthase complex	0.0158426	7/1493	GO
	GO:0005778	peroxisomal membrane	0.0182311	13/1493	GO
	GO:0031903	microbody membrane	0.0182311	13/1493	GO
	GO:0046540	U4/U6 x U5 tri-snRNP complex	0.0283578	10/1493	GO
	GO:1902554	serine/threonine protein kinase complex	0.0321366	19/1493	GO
	GO:0097526	spliceosomal tri-snRNP complex	0.0322203	10/1493	GO
	GO:0042575	DNA polymerase complex	0.0326344	6/1493	GO
	GO:0097038	perinuclear endoplasmic reticulum	0.0326344	6/1493	GO
	GO:0097525	spliceosomal snRNP complex	0.0345323	16/1493	GO
	GO:0071013	catalytic step 2 spliceosome	0.035975	15/1493	GO
	GO:1902911	protein kinase complex	0.035975	21/1493	GO
	GO:0033177	proton-transporting two-sector ATPase complex, proton-transporting domain	0.0361682	7/1493	GO
	GO:0000922	spindle pole	0.0364552	24/1493	GO
	GO:0045263	proton-transporting ATP synthase complex, coupling factor F(o)	0.0370132	5/1493	GO
	GO:0000792	heterochromatin	0.0394112	14/1493	GO
	GO:0032391	photoreceptor connecting cilium	0.0401423	9/1493	GO
	GO:0016469	proton-transporting two-sector ATPase complex	0.0478208	10/1493	GO
	GO:0000177	cytoplasmic exosome (RNase complex)	0.0478208	5/1493	GO
	GO:0032587	ruffle membrane	0.0478208	16/1493	GO
	GO:0003735	structural constituent of ribosome	3.19586e-10	47/1516	GO
	GO:0016741	transferase activity, transferring one-carbon groups	0.00438692	38/1516	GO
	GO:0140098	catalytic activity, acting on RNA	0.00438692	58/1516	GO
	GO:0008757	S-adenosylmethionine-dependent methyltransferase activity	0.00557553	30/1516	GO
	GO:0008168	methyltransferase activity	0.00788517	35/1516	GO
	GO:0008173	RNA methyltransferase activity	0.00788517	16/1516	GO
	GO:0043621	protein self-association	0.00868179	17/1516	GO
	GO:0019843	rRNA binding	0.012982	16/1516	GO
	GO:0030159	signaling receptor complex adaptor activity	0.0266031	13/1516	GO
	GO:0008408	3'-5' exonuclease activity	0.0357786	13/1516	GO
	GO:0043014	alpha-tubulin binding	0.0421873	11/1516	GO
	GO:0031491	nucleosome binding	0.0491217	15/1516	GO
	hsa03010	Ribosome	5.36223e-08	43/786	KEGG
	hsa05171	Coronavirus disease - COVID-19	1.60166e-05	47/786	KEGG
	hsa04660	T cell receptor signaling pathway	0.00018692	28/786	KEGG
	hsa04659	Th17 cell differentiation	0.00018692	26/786	KEGG
	hsa05340	Primary immunodeficiency	0.00018692	14/786	KEGG
	hsa04658	Th1 and Th2 cell differentiation	0.000986081	22/786	KEGG
	hsa04210	Apoptosis	0.00915558	26/786	KEGG
	hsa05235	PD-L1 expression and PD-1 checkpoint pathway in cancer	0.013431	19/786	KEGG
	hsa03410	Base excision repair	0.0145938	12/786	KEGG
	hsa03018	RNA degradation	0.019781	17/786	KEGG
	hsa04110	Cell cycle	0.0255694	27/786	KEGG
	hsa04910	Insulin signaling pathway	0.0341905	24/786	KEGG
	hsa05162	Measles	0.035008	24/786	KEGG
	hsa04068	FoxO signaling pathway	0.0355747	23/786	KEGG
	R-HSA-156827	L13a-mediated translational silencing of Ceruloplasmin expression	2.14832e-19	50/1039	Reactome
	R-HSA-72689	Formation of a pool of free 40S subunits	3.87975e-19	47/1039	Reactome
	R-HSA-72706	GTP hydrolysis and joining of the 60S ribosomal subunit	9.14424e-19	49/1039	Reactome
	R-HSA-72613	Eukaryotic Translation Initiation	1.81128e-18	50/1039	Reactome
	R-HSA-72737	Cap-dependent Translation Initiation	1.81128e-18	50/1039	Reactome
	R-HSA-156842	Eukaryotic Translation Elongation	8.53497e-18	43/1039	Reactome
	R-HSA-72764	Eukaryotic Translation Termination	8.53497e-18	43/1039	Reactome
	R-HSA-156902	Peptide chain elongation	8.53497e-18	42/1039	Reactome
	R-HSA-1799339	SRP-dependent cotranslational protein targeting to membrane	1.16795e-16	46/1039	Reactome
	R-HSA-975956	Nonsense Mediated Decay (NMD) independent of the Exon Junction Complex (EJC)	1.39757e-16	42/1039	Reactome
	R-HSA-9633012	Response of EIF2AK4 (GCN2) to amino acid deficiency	2.73231e-16	43/1039	Reactome
	R-HSA-192823	Viral mRNA Translation	3.95271e-16	40/1039	Reactome
	R-HSA-2408557	Selenocysteine synthesis	2.41904e-15	40/1039	Reactome
	R-HSA-927802	Nonsense-Mediated Decay (NMD)	9.85712e-15	44/1039	Reactome
	R-HSA-975957	Nonsense Mediated Decay (NMD) enhanced by the Exon Junction Complex (EJC)	9.85712e-15	44/1039	Reactome
	R-HSA-168273	Influenza Viral RNA Transcription and Replication	1.09619e-14	48/1039	Reactome
	R-HSA-72766	Translation	2.52691e-14	75/1039	Reactome
	R-HSA-9711097	Cellular response to starvation	2.7091e-13	50/1039	Reactome
	R-HSA-168255	Influenza Infection	1.18683e-12	49/1039	Reactome
	R-HSA-72312	rRNA processing	2.26993e-12	57/1039	Reactome
	R-HSA-8868773	rRNA processing in the nucleus and cytosol	3.19576e-12	55/1039	Reactome
	R-HSA-6791226	Major pathway of rRNA processing in the nucleolus and cytosol	4.42937e-12	53/1039	Reactome
	R-HSA-2408522	Selenoamino acid metabolism	1.73949e-11	40/1039	Reactome
	R-HSA-72649	Translation initiation complex formation	2.02916e-10	26/1039	Reactome
	R-HSA-72662	Activation of the mRNA upon binding of the cap-binding complex and eIFs, and subsequent binding to 43S	3.13145e-10	26/1039	Reactome
	R-HSA-72695	Formation of the ternary complex, and subsequently, the 43S complex	3.7495e-10	24/1039	Reactome
	R-HSA-72702	Ribosomal scanning and start codon recognition	1.35786e-09	25/1039	Reactome
	R-HSA-9010553	Regulation of expression of SLITs and ROBOs	2.20277e-09	46/1039	Reactome
	R-HSA-376176	Signaling by ROBO receptors	1.38252e-08	52/1039	Reactome
	R-HSA-9735869	SARS-CoV-1 modulates host translation machinery	4.28137e-07	17/1039	Reactome
	R-HSA-9754678	SARS-CoV-2 modulates host translation machinery	5.86229e-07	20/1039	Reactome
	R-HSA-9692914	SARS-CoV-1-host interactions	0.00102178	23/1039	Reactome
	R-HSA-9679506	SARS-CoV Infections	0.00124906	65/1039	Reactome
	R-HSA-9678108	SARS-CoV-1 Infection	0.0022558	29/1039	Reactome
	R-HSA-71291	Metabolism of amino acids and derivatives	0.00940787	57/1039	Reactome
	R-HSA-72163	mRNA Splicing - Major Pathway	0.00954994	36/1039	Reactome
	R-HSA-9694516	SARS-CoV-2 Infection	0.0135273	47/1039	Reactome
	R-HSA-4641265	Repression of WNT target genes	0.0149267	6/1039	Reactome
	R-HSA-72203	Processing of Capped Intron-Containing Pre-mRNA	0.0153904	45/1039	Reactome
	R-HSA-72172	mRNA Splicing	0.0179408	36/1039	Reactome
	R-HSA-983695	Antigen activates B Cell Receptor (BCR) leading to generation of second messengers	0.0179408	10/1039	Reactome
	R-HSA-114508	Effects of PIP2 hydrolysis	0.0195605	9/1039	Reactome
	R-HSA-9705683	SARS-CoV-2-host interactions	0.0235855	34/1039	Reactome
	R-HSA-73933	Resolution of Abasic Sites (AP sites)	0.0235855	11/1039	Reactome
	R-HSA-163210	Formation of ATP by chemiosmotic coupling	0.0264762	7/1039	Reactome
	R-HSA-72306	tRNA processing	0.0296147	21/1039	Reactome
	R-HSA-3769402	Deactivation of the beta-catenin transactivating complex	0.0432934	11/1039	Reactome
	R-HSA-9609507	Protein localization	0.0445889	28/1039	Reactome
	R-HSA-429914	Deadenylation-dependent mRNA decay	0.0445889	13/1039	Reactome
	R-HSA-1852241	Organelle biogenesis and maintenance	0.0480514	44/1039	Reactome
	R-HSA-9603798	Class I peroxisomal membrane protein import	0.0480514	7/1039	Reactome

## Sheet: Table S7
	Table S7 DEGs identified at day 7 post-influenza vaccination compared with baseline
	Gene	log2FCs	Average Expression	P values	Adjusted P values
	TNFRSF17	1.07253	3.01421	6.77128e-38	6.82951e-34
	ITM2C	0.433623	7.41221	4.20786e-34	2.12202e-30
	CD38	0.627357	6.66881	1.32223e-33	4.44535e-30
	HSP90B1	0.222264	10.086	3.08426e-28	7.77696e-25
	CAV1	0.488688	1.99064	5.28722e-28	1.06654e-24
	MANF	0.210325	7.48251	1.39612e-26	2.34687e-23
	JCHAIN	0.75005	9.38097	4.28318e-26	6.17144e-23
	PRDX4	0.234876	4.65763	6.3527e-24	8.00917e-21
	STT3A	0.194599	8.03795	8.71297e-23	9.76434e-20
	GPRC5D	0.500358	3.15701	1.28034e-21	1.29135e-18
	GLDC	0.578425	2.79234	5.16006e-21	4.7313e-18
	SEL1L3	0.235631	7.2698	1.48119e-19	1.24494e-16
	IGLL1	0.322447	4.88034	3.43868e-19	2.66788e-16
	SDF2L1	0.194412	5.34239	7.09493e-18	5.03431e-15
	GGH	0.289551	2.13377	7.48708e-18	5.03431e-15
	ELL2	0.37848	5.40595	3.21551e-17	2.02698e-14
	PDIA4	0.289807	7.94967	7.00144e-17	4.15391e-14
	UBE2J1	0.187614	7.40304	7.94925e-17	4.45423e-14
	NT5DC2	0.369812	3.99221	2.73327e-16	1.45094e-13
	KDELR2	0.162028	7.59971	3.14249e-16	1.58476e-13
	SPATS2	0.29017	3.65594	1.2499e-15	6.0031e-13
	SLC44A1	0.161863	6.64722	1.79666e-15	8.23688e-13
	SRPRB	0.139161	6.70179	3.98915e-15	1.74933e-12
	COBLL1	0.322356	3.94722	7.58222e-15	3.18643e-12
	PDIA6	0.133961	9.53329	4.85773e-14	1.9598e-11
	TPD52	0.203595	3.68018	6.92047e-14	2.68461e-11
	FKBP11	0.189603	6.32433	1.10425e-13	3.97767e-11
	PCLAF	0.211497	2.25664	1.04333e-13	3.8974e-11
	CRELD2	0.12906	5.99813	1.5237e-13	5.29933e-11
	POU2AF1	0.307901	5.40484	1.77446e-13	5.96573e-11
	GANAB	0.126788	8.36113	2.12962e-13	6.92883e-11
	PREB	0.176731	6.85042	2.25487e-13	7.10707e-11
	DENND5B	0.351457	2.54706	3.73857e-13	1.14264e-10
	SEC61A1	0.113097	8.35769	3.99133e-13	1.18402e-10
	APOBEC3B	0.511015	2.99184	7.23254e-13	2.08421e-10
	LAX1	0.169746	5.7736	1.28698e-12	3.60568e-10
	SPCS1	0.0986808	8.68452	1.38679e-12	3.78031e-10
	PTTG1	0.176545	3.40252	5.26757e-12	1.39813e-09
	TMEM156	0.226943	4.30624	6.53658e-12	1.69046e-09
	SSR4	0.109795	7.61577	1.09271e-11	2.75526e-09
	SHCBP1	0.206028	2.40966	1.12861e-11	2.77639e-09
	NCOA3	0.144314	7.72844	1.72974e-11	4.15384e-09
	ALG8	0.0867509	4.92097	3.50697e-11	8.22588e-09
	SLC25A4	0.142938	5.10457	3.87526e-11	8.88314e-09
	PRMT1	0.111143	6.70242	4.46298e-11	1.0003e-08
	AARS1	0.112145	6.71429	4.75806e-11	1.04326e-08
	SEC61B	0.105282	8.46193	7.17522e-11	1.53977e-08
	MOXD1	0.256363	1.82474	1.28885e-10	2.70819e-08
	MAN1A1	0.181339	7.94083	1.39818e-10	2.87798e-08
	BUB1	0.296382	2.57367	2.88765e-10	5.71075e-08
	TMED9	0.0994392	6.82746	2.84067e-10	5.71075e-08
	CD27	0.210215	8.54266	4.08335e-10	7.92012e-08
	DDOST	0.0892959	8.07307	5.24455e-10	9.98048e-08
	ZWINT	0.247656	3.28904	6.4627e-10	1.20709e-07
	CEP97	0.204578	4.04787	6.61049e-10	1.21224e-07
	MANEA	0.237344	4.87078	9.02097e-10	1.62474e-07
	TUBG1	0.146594	5.26522	9.5804e-10	1.69523e-07
	FKBP2	0.130048	6.27245	1.28526e-09	2.23502e-07
	B4GALT3	0.10673	6.32313	1.50227e-09	2.56811e-07
	DCPS	0.12643	5.9872	1.71556e-09	2.88386e-07
	MYO1D	0.23254	3.82841	2.03266e-09	3.30668e-07
	HIBCH	0.141152	3.01781	2.13803e-09	3.42288e-07
	DYNLL1	0.113432	7.30229	1.93509e-09	3.19956e-07
	MKI67	0.236822	2.19426	2.94936e-09	4.5765e-07
	MLEC	0.11248	6.68652	2.81636e-09	4.43841e-07
	TNFRSF13B	0.249893	5.72216	3.38719e-09	5.17625e-07
	WASHC3	0.0952342	3.17025	6.966e-09	1.04864e-06
	TRAM2	0.164509	5.00186	8.07749e-09	1.19808e-06
	BHLHE41	0.201935	3.27093	1.30059e-08	1.84757e-06
	DAD1	0.0764652	10.3393	1.02937e-08	1.50467e-06
	TENT5C	0.299088	8.46756	1.25882e-08	1.81378e-06
	REXO2	0.0939819	5.75575	1.68662e-08	2.36267e-06
	GRWD1	0.111258	5.90759	2.22207e-08	3.07011e-06
	GOLPH3L	0.148505	5.50617	2.42678e-08	3.26354e-06
	ACADM	0.125066	7.07732	2.25299e-08	3.07076e-06
	RRM2	0.270455	3.64581	2.74062e-08	3.63709e-06
	CDKN3	0.19777	1.51512	3.30271e-08	4.27066e-06
	COPB2	0.111578	7.38125	2.87873e-08	3.77076e-06
	MYL6B	0.119548	4.93812	3.74775e-08	4.78479e-06
	SPCS3	0.114818	7.97706	3.87907e-08	4.89054e-06
	CREB3L2	0.0853534	5.76831	5.02979e-08	6.26302e-06
	SLC4A1	0.426227	5.72601	6.37066e-08	7.7415e-06
	SHMT2	0.0797165	7.74895	5.78365e-08	7.11389e-06
	HAX1	0.103992	6.40327	6.53095e-08	7.84181e-06
	ISG20	0.122513	8.29653	6.85462e-08	8.13361e-06
	GART	0.0926038	6.27006	8.11926e-08	9.5222e-06
	TYMS	0.259673	3.78488	9.99016e-08	1.13214e-05
	AIM2	0.193363	3.38316	1.15749e-07	1.29716e-05
	IDH2	0.0990345	7.67439	9.78211e-08	1.13214e-05
	BUD23	0.081842	7.65364	9.97833e-08	1.13214e-05
	MRPL24	0.0858098	6.51273	1.21409e-07	1.34564e-05
	STARD5	0.148241	2.91557	1.68313e-07	1.78696e-05
	RAP1GDS1	0.0696317	6.29162	1.54667e-07	1.67738e-05
	USO1	0.106887	6.93911	1.49108e-07	1.63468e-05
	SLC35A5	0.112216	6.19134	1.57957e-07	1.69484e-05
	CKS2	0.211789	2.78379	2.11373e-07	2.19785e-05
	ABCB9	0.197123	2.97361	2.17883e-07	2.21977e-05
	DERL1	0.0808885	7.42381	1.77951e-07	1.8696e-05
	YIPF1	0.0673339	5.45262	2.17049e-07	2.21977e-05
	CCNB2	0.241404	2.03339	2.46429e-07	2.48548e-05
	LGMN	0.171873	5.48808	3.20305e-07	3.19861e-05
	EXOSC4	0.114737	4.47038	3.51048e-07	3.43754e-05
	CCNA2	0.188744	3.2416	3.86168e-07	3.70942e-05
	CXCR3	0.167078	6.32311	3.42672e-07	3.38842e-05
	PAICS	0.087497	5.74513	3.91702e-07	3.72708e-05
	CNPY2	0.0843936	6.77296	3.71912e-07	3.60684e-05
	PLPP3	0.213451	3.87585	4.50561e-07	4.20774e-05
	SRP54	0.0753436	5.80139	4.48488e-07	4.20774e-05
	SLC1A4	0.227969	4.57077	5.13255e-07	4.70608e-05
	RABAC1	0.0974974	8.3416	4.84612e-07	4.48422e-05
	ST6GALNAC4	0.148592	5.83517	5.80304e-07	5.27293e-05
	HMMR	0.189119	1.30507	7.1303e-07	6.30844e-05
	NGLY1	0.0911088	6.65503	6.04516e-07	5.44388e-05
	PLAAT2	0.195451	2.13141	7.89284e-07	6.86268e-05
	CDC20	0.252796	2.9948	8.76006e-07	7.30198e-05
	STK38	0.0798342	8.26632	7.05018e-07	6.29275e-05
	E2F5	0.156968	2.56176	9.3118e-07	7.69826e-05
	AKAP8L	0.112285	7.72641	7.69115e-07	6.74547e-05
	SLC35B1	0.0699406	6.64039	8.28028e-07	7.13802e-05
	STAMBP	0.0850325	6.32727	8.58844e-07	7.21859e-05
	PARM1	0.203263	3.09011	1.01729e-06	8.20827e-05
	SPOP	0.0701154	7.30797	8.35193e-07	7.13877e-05
	CAMK1G	0.188867	2.09473	1.12796e-06	8.888e-05
	NDUFA8	0.0910975	4.92715	1.07555e-06	8.60951e-05
	ST6GAL1	0.0908398	8.47995	8.53619e-07	7.21859e-05
	LMAN1	0.14472	6.34861	9.83186e-07	8.06212e-05
	GPX7	0.131789	5.98745	1.01242e-06	8.20827e-05
	FAM30A	0.208254	2.69231	1.18025e-06	9.15691e-05
	RRBP1	0.0940204	6.08848	1.17323e-06	9.15691e-05
	AIFM1	0.0794097	4.81573	1.34834e-06	0.000103026
	PSMD8	0.0745142	8.27399	1.12206e-06	8.888e-05
	ATP5MC1	0.0871383	6.48047	1.24764e-06	9.60587e-05
	DLGAP5	0.196413	1.73806	1.56751e-06	0.000117984
	STIP1	0.0977214	7.67662	1.40104e-06	0.000106247
	EEF1AKNMT	0.114926	5.91622	1.75507e-06	0.000129209
	CA1	0.44791	4.3414	1.953e-06	0.000139702
	B9D1	0.146515	2.70695	2.08711e-06	0.000147207
	ALAS2	0.416109	6.75582	1.80244e-06	0.000130787
	HNRNPAB	0.0582208	8.5443	1.67463e-06	0.000124194
	MPDU1	0.0957098	8.17936	1.76985e-06	0.000129353
	P4HB	0.0741518	9.53069	1.65366e-06	0.000123547
	DNAJB2	0.0969439	4.75416	2.34602e-06	0.000163186
	SSR3	0.14748	7.78614	1.94685e-06	0.000139702
	MRPS11	0.0651939	5.97107	2.30106e-06	0.00016117
	PRDX1	0.0678416	7.99137	2.06046e-06	0.000146351
	POGLUT2	0.14416	1.71765	2.82664e-06	0.000188805
	OSBPL10	0.234622	5.78388	2.49345e-06	0.000169925
	MAGED1	0.0858168	5.65514	2.579e-06	0.000174576
	TMED3	0.0784236	6.41632	2.43852e-06	0.000168458
	EDEM3	0.106046	6.45181	2.45798e-06	0.000168647
	MYBL2	0.202126	4.49192	3.07182e-06	0.000203831
	PEBP1	0.130618	6.84036	2.63146e-06	0.00017694
	SDC1	0.166072	4.20302	3.26083e-06	0.000213563
	MRPL12	0.112119	6.1687	3.12066e-06	0.000205719
	WFS1	0.154514	3.85915	3.6615e-06	0.000238257
	MKKS	0.108982	4.67145	3.71144e-06	0.000238431
	IFT27	0.0924927	4.87684	3.68795e-06	0.000238431
	TK1	0.172822	4.15704	3.95525e-06	0.000252485
	CH25H	0.16499	2.15274	4.31557e-06	0.000268684
	LMAN2L	0.103683	4.51845	4.15477e-06	0.000261907
	BLNK	0.169458	4.48393	4.62161e-06	0.000285972
	UBE2G1	0.066475	7.12652	4.30918e-06	0.000268684
	SND1	0.0806902	8.52271	4.09062e-06	0.000259484
	DDX23	0.0780635	6.30081	4.97477e-06	0.000305949
	IFNAR1	0.0989113	6.51727	5.10127e-06	0.000311827
	ALG6	0.0813649	3.40734	6.25237e-06	0.000377613
	PARP1	0.0828786	7.33907	5.14053e-06	0.000312334
	H4C1	0.158586	4.24345	7.26605e-06	0.000431091
	HSPD1	0.0872482	7.0276	6.52011e-06	0.000389123
	RASGRP3	0.156686	3.67571	8.2793e-06	0.000487914
	AQP3	0.156908	7.4725	6.35019e-06	0.000381238
	SSPN	0.210604	2.63335	9.14443e-06	0.000521077
	TOR3A	0.0995507	5.75474	8.44688e-06	0.000489628
	CISD1	0.0943436	4.39851	9.6735e-06	0.000548129
	ALDH5A1	0.116134	4.02836	1.03554e-05	0.000583491
	NFE2L1	0.0736392	6.8845	8.32056e-06	0.000487914
	TRAK2	0.0893896	7.10658	8.4434e-06	0.000489628
	CHCHD7	0.0732465	3.91489	1.10716e-05	0.000613564
	EGR2	-0.274313	7.10539	8.82812e-06	0.000505911
	ZNF692	0.0882258	4.49081	1.173e-05	0.000646494
	QPCTL	0.154345	5.68411	1.06406e-05	0.000596227
	CCNB1	0.172162	2.62252	1.23656e-05	0.000661522
	RASAL1	0.149544	3.78153	1.22649e-05	0.000661522
	CALR	0.0787546	9.15246	8.58026e-06	0.000494517
	GTF2H1	0.137376	4.93527	1.19874e-05	0.000657093
	PNOC	0.15276	5.24155	1.22122e-05	0.000661522
	NUSAP1	0.143807	2.88563	1.43941e-05	0.000748343
	COPZ1	0.0613356	8.24284	1.0802e-05	0.00060193
	GNG7	0.114868	5.25618	1.38371e-05	0.000723111
	FXR2	0.110423	6.10725	1.31732e-05	0.000695628
	S100PBP	0.0710892	5.03384	1.51998e-05	0.00077889
	TSPAN31	0.0650149	7.05257	1.329e-05	0.000698142
	SLC2A5	0.154996	3.35619	1.75273e-05	0.000879502
	ACVR1B	-0.0819219	4.57949	1.67942e-05	0.000851188
	BLCAP	0.0647221	8.31436	1.26793e-05	0.000673069
	EDF1	0.0668971	9.51443	1.23512e-05	0.000661522
	MRPS31	0.101309	4.29293	1.79735e-05	0.000897431
	PPP4R3A	0.0643876	6.2921	1.52133e-05	0.00077889
	PIP5K1B	0.151149	2.37394	1.88304e-05	0.000926456
	EIF4G2	0.050629	9.95522	1.23962e-05	0.000661522
	UTP14A	0.0602744	4.88544	1.82871e-05	0.00090859
	CENPN	0.148119	2.77967	2.06006e-05	0.00100375
	H2BC5	0.157285	2.59107	2.1302e-05	0.00103294
	BRD8	0.0821766	2.79727	2.15893e-05	0.00104186
	ITGB7	0.0889868	9.03511	1.50246e-05	0.000777118
	STMN1	0.109613	5.40065	1.97015e-05	0.000964606
	RER1	0.0708543	7.41231	1.71716e-05	0.000865966
	SLAMF1	0.105982	4.45017	2.28002e-05	0.00108987
	HSPA5	0.0922903	8.79477	1.65516e-05	0.000843127
	GOT2	0.0667076	7.26474	1.84579e-05	0.000912581
	FEN1	0.0866698	4.47629	2.42503e-05	0.00115372
	MRPS18B	0.069858	6.50952	2.25865e-05	0.0010848
	SELENBP1	0.285611	5.3429	2.52276e-05	0.001189
	ATXN2	0.0620802	5.56092	2.50083e-05	0.0011842
	TSHR	0.139866	1.46591	2.89843e-05	0.00132279
	GFOD2	0.112864	2.6018	3.10583e-05	0.00139846
	SLC25A37	0.179451	6.98577	2.55731e-05	0.00119968
	H2BC12	0.0960392	4.63035	3.22465e-05	0.0014455
	SMARCD2	0.0773481	7.17075	2.62402e-05	0.00122527
	AHSA1	0.0774346	7.05958	2.69778e-05	0.00124816
	STOML2	0.0676317	7.06037	2.78872e-05	0.0012785
	CIAO2B	0.0602249	8.22408	2.67128e-05	0.00124159
	UAP1	0.161036	4.3786	3.69049e-05	0.00162543
	MRPS18A	0.10157	6.49587	3.06545e-05	0.00138646
	B4GALT1	0.100683	8.57592	2.72801e-05	0.00125638
	YIPF4	0.106311	5.97608	3.46166e-05	0.00153133
	CARHSP1	0.0736337	4.86204	3.89693e-05	0.00170889
	VKORC1	0.0560862	8.39163	2.98126e-05	0.00135446
	TOP2A	0.195443	2.03488	4.48576e-05	0.00191709
	IDH3A	0.0713331	7.88699	3.30825e-05	0.00146991
	CCDC90B	0.0619989	4.33648	4.48124e-05	0.00191709
	DENND2D	0.0983687	8.77853	3.26937e-05	0.00145906
	MRPL46	0.0734917	5.72732	4.1871e-05	0.00181249
	SNCA	0.207477	5.46237	4.63649e-05	0.00194848
	SCAMP3	0.0628163	7.1112	4.10644e-05	0.00179297
	LARP4	0.131988	5.18514	4.93034e-05	0.00205485
	HYOU1	0.110097	7.40638	4.1328e-05	0.0017967
	PLCG2	0.0710901	6.34596	4.62719e-05	0.00194848
	ARCN1	0.0532798	7.79617	4.24298e-05	0.00182883
	SEC24C	0.0540539	7.12017	4.58392e-05	0.00194544
	CD79A	0.14967	7.97494	4.59067e-05	0.00194544
	NUP43	0.0845067	5.62887	5.94331e-05	0.0024467
	CBY1	0.0792236	2.62027	7.06588e-05	0.00282804
	CCT7	0.0497736	9.11511	4.70124e-05	0.0019675
	WIPI1	0.0857799	5.85036	6.23508e-05	0.00254603
	PPP1R7	0.0503762	7.37562	5.49041e-05	0.00226952
	CD79B	0.129941	8.12868	5.29761e-05	0.00219883
	SLC7A1	0.0825636	5.45075	6.60683e-05	0.00266546
	ZBTB32	0.129741	3.13762	7.78944e-05	0.00305698
	PIGV	0.0822137	6.03731	6.48749e-05	0.00262782
	AHSP	0.291252	2.38714	7.97271e-05	0.00311677
	EBAG9	0.0603338	4.76833	7.5916e-05	0.0030027
	GORASP2	0.0536291	7.22703	6.28225e-05	0.00255495
	CALU	0.0978824	4.90308	8.07446e-05	0.00313227
	FKBP5	0.10183	8.70527	6.0918e-05	0.00249764
	PRMT5	0.062096	6.51908	7.18529e-05	0.00285318
	RPP40	0.0977812	2.49187	9.63385e-05	0.00363921
	PBK	0.120545	1.16235	9.48803e-05	0.0035976
	GLRX5	0.10352	8.16905	6.75823e-05	0.00271568
	GYPC	0.112178	7.44149	7.12293e-05	0.0028396
	UBR5	0.0656161	6.38189	7.75464e-05	0.00305521
	CD180	0.157555	5.72047	8.4473e-05	0.00326435
	MRPS7	0.07274	6.37207	8.01266e-05	0.0031203
	WDR12	0.0812611	5.6359	8.79688e-05	0.00337359
	EXD2	0.0936747	3.92513	0.000104414	0.00385757
	DIPK1A	0.107918	5.89176	8.84016e-05	0.00337734
	FKBP14	0.0958782	2.1664	0.000109218	0.00396248
	SLCO5A1	0.122642	1.99241	0.000113423	0.00408564
	YIPF6	0.0655255	5.50164	9.84426e-05	0.00370482
	UPF2	0.0604597	4.82762	0.000105881	0.00388334
	TRAF3IP3	0.0758146	7.98391	8.73912e-05	0.00336423
	MTAP	0.0756205	4.04579	0.000125919	0.0044719
	MAFB	-0.156621	6.60476	0.000101095	0.00379052
	SLTM	0.0498792	6.48783	0.000101781	0.00380209
	SEC23B	0.0556581	7.86935	9.21656e-05	0.00350786
	CDK4	0.0580301	6.57145	0.000102672	0.00382123
	WDR45	0.0730464	7.06372	0.000106473	0.00389089
	UBE2D2	0.0589879	8.1413	0.00010333	0.00383157
	TAF12	0.0611378	6.15267	0.000122114	0.00435209
	TNK1	0.124441	3.48929	0.000151769	0.0052575
	DARS1	0.0533041	8.11767	0.00010531	0.00387647
	PQBP1	0.0555077	7.85543	0.000108783	0.00396097
	CUTA	0.0623482	8.28142	0.000110346	0.00398905
	KDM1A	0.0515717	7.02989	0.000121214	0.00433533
	WDR4	0.0777213	4.49009	0.000158743	0.00540907
	RACGAP1	0.131826	4.41183	0.000160493	0.00545029
	POLR3D	0.133494	5.08917	0.000154012	0.00529435
	BCAS4	0.109953	5.91504	0.000141136	0.00495992
	IQCB1	0.0710798	5.65263	0.000147005	0.00511272
	RMI1	0.0919007	3.33965	0.00017445	0.00578785
	SP140	0.0759688	6.08704	0.000140366	0.00495992
	ARF4	0.0564733	8.45164	0.00011824	0.00424401
	PHGDH	0.123431	5.02078	0.00015863	0.00540907
	ASNS	0.0883641	5.40932	0.000154327	0.00529435
	OIP5	0.139392	2.11555	0.000182561	0.00595895
	FARS2	0.0585936	5.06355	0.000164718	0.00555635
	SCAMP5	0.160078	3.42929	0.000184552	0.00600449
	CLPP	0.0809409	6.73964	0.000140846	0.00495992
	IRAK1	0.052872	6.59502	0.000142843	0.00500247
	ARHGEF5	0.128396	2.91442	0.000191011	0.00611601
	NOP14	0.0621591	6.57005	0.000146856	0.00511272
	PERP	0.155459	4.27122	0.00018847	0.00606497
	TMEM106C	0.104092	5.25868	0.000179472	0.00591554
	ANKRD28	0.0966033	5.49049	0.000180886	0.00594271
	MELK	0.151191	1.72225	0.000209852	0.00659367
	BCAR3	0.12479	2.52301	0.000212602	0.00664348
	PDLIM1	0.110112	6.46722	0.000165992	0.00558067
	NDRG4	0.13381	3.44248	0.000216194	0.00669298
	SEC61G	0.0620241	6.89349	0.000164037	0.00555195
	SLC15A2	0.129953	2.19714	0.000221276	0.00678355
	COX5A	0.0476414	8.07631	0.00015221	0.0052575
	ESR1	0.127712	3.53676	0.000222966	0.00681465
	ACOT13	0.0862004	4.60015	0.000212755	0.00664348
	IGF1	0.122958	2.32789	0.000229064	0.00693317
	UPF3B	0.0754773	2.05006	0.000228505	0.00693317
	CKAP4	0.0855342	6.96448	0.000171702	0.00573439
	NOC3L	0.11938	2.68068	0.000234321	0.0070548
	SF3B5	0.056441	7.11491	0.000170656	0.00571838
	GAS6	0.0988167	4.30496	0.000227888	0.00693317
	H3C1	0.118584	5.52444	0.000206886	0.00652079
	MRPS16	0.0598105	7.27178	0.000175727	0.00581109
	GLE1	0.0525039	6.05136	0.000196699	0.00627818
	SLC30A5	0.0773769	5.95932	0.000199048	0.0063331
	KLF8	0.130195	1.9393	0.00024447	0.00729503
	PRDM1	0.116254	7.63904	0.000172508	0.00574229
	LIME1	0.0956632	6.67432	0.000186291	0.00604157
	WDR46	0.0642946	5.84691	0.000204433	0.00646366
	SLC31A2	-0.107313	7.24545	0.00018745	0.00605969
	ENTR1	0.0750672	5.6237	0.000220605	0.00678355
	ABCB6	0.0958469	3.05182	0.000269078	0.00786645
	VPS72	0.0759019	7.61621	0.000188816	0.00606497
	GSPT1	0.102349	8.22481	0.00018247	0.00595895
	TMEM208	0.057214	5.66217	0.000229593	0.00693317
	CSE1L	0.0554952	5.51328	0.000235846	0.0070796
	IRF4	0.143527	6.76737	0.000214065	0.00666377
	ASPM	0.140152	1.5454	0.000289416	0.00841224
	TRIB2	0.0880806	7.00442	0.000216331	0.00669298
	TXLNA	0.0663045	7.01814	0.000217028	0.00669402
	ASCC1	0.0627948	5.50087	0.000253294	0.00749186
	CTNNAL1	0.133402	2.05024	0.000298713	0.00855913
	GABARAPL2	0.0530018	8.15058	0.000203222	0.00644559
	APOH	0.0860686	1.16212	0.000296568	0.00852188
	UBE2C	0.138098	3.35795	0.000307978	0.00872908
	H1-5	0.134766	5.693	0.000261664	0.00767192
	NUDT9	0.0620852	3.26635	0.000316033	0.00887886
	NDUFB6	0.0660869	2.42951	0.000324041	0.0090534
	NAP1L4	0.0587334	6.58818	0.000246605	0.00733704
	SLC25A23	0.0856412	4.89014	0.00029653	0.00852188
	TRAPPC3	0.0526021	7.11478	0.000240156	0.00718759
	BUB1B	0.126938	1.49976	0.000327492	0.00912453
	CASP3	0.0905352	5.01047	0.000302688	0.00864846
	DNAJA2	0.048183	7.14973	0.000251623	0.00746433
	BIK	0.147368	2.28875	0.00035368	0.00971982
	ACTL6A	0.0736353	5.18878	0.000311198	0.00879199
	XRCC2	0.0898229	2.04301	0.000353601	0.00971982
	EPRS1	0.0601773	7.35192	0.000261206	0.00767192
	CPQ	-0.073483	6.65347	0.000284956	0.00830654
	H1-2	0.129699	7.9211	0.000260018	0.00766826
	COQ9	0.0523874	6.54723	0.000292011	0.00843902
	MRPL52	0.0658851	3.88335	0.000397716	0.0105558
	BARD1	0.089518	4.55961	0.000381439	0.0102319
	TNS1	0.17193	3.89003	0.000403709	0.0106037
	THYN1	0.0567571	4.99497	0.000377878	0.0102064
	H2BC21	0.116652	6.69704	0.000315046	0.00887584
	CLUH	0.0963188	5.36132	0.000368014	0.0100319
	TERF2	0.0587263	7.24947	0.000305059	0.00869159
	CHI3L2	0.138549	3.90628	0.000427453	0.0110095
	RRM1	0.0746257	5.19537	0.000384949	0.0102987
	SRPRA	0.0569553	8.57378	0.000291037	0.00843506
	ATP5PF	0.0652483	4.85428	0.000405264	0.0106169
	COPG1	0.0585498	7.2703	0.000317433	0.00889342
	KIF4A	0.107066	2.09248	0.000447199	0.01139
	DAZAP1	0.0465904	6.65369	0.000343541	0.00949302
	TFDP1	0.0644461	5.94764	0.000372305	0.0101215
	TRIP11	0.093763	4.12198	0.000452137	0.0114828
	ITPA	0.0565912	5.74803	0.000387859	0.0103491
	CDK13	0.058782	6.88022	0.00035464	0.00971982
	PPIB	0.164549	9.02477	0.000308105	0.00872908
	TTC19	0.062486	6.81575	0.000359048	0.00981397
	DNASE1L1	-0.081323	5.82188	0.000400838	0.0105558
	CLEC7A	-0.130213	7.57204	0.000341545	0.00946381
	EPB42	0.258498	3.33399	0.000493168	0.0122356
	CCL2	-0.197589	2.09527	0.000493744	0.0122356
	PAAF1	0.0689515	3.30935	0.000498292	0.0123181
	HDAC2	0.0602891	6.23963	0.000393646	0.0104758
	KCTD5	-0.066916	6.18833	0.000399161	0.0105558
	PSMA5	0.0519877	6.87735	0.000375275	0.0101748
	OSBP2	0.194526	4.20443	0.000493415	0.0122356
	H4C13	0.114251	6.11815	0.000407898	0.0106582
	MORC2	0.0851345	5.30594	0.00045312	0.0114828
	SSR1	0.0473906	9.11596	0.000331495	0.00921064
	TRAPPC6A	0.0813226	7.15071	0.000378465	0.0102064
	EI24	0.0505295	6.20602	0.000413317	0.0107441
	MRPS2	0.0649786	6.3408	0.000410483	0.010698
	MMUT	0.0522515	4.33359	0.000513071	0.0126216
	SAC3D1	0.0890477	5.95473	0.000432624	0.0110747
	BIRC2	0.0744428	7.40296	0.000380225	0.0102265
	PRUNE1	0.06614	5.4623	0.000469098	0.0117695
	ANAPC5	0.0380825	6.51326	0.000417809	0.010833
	FANCE	0.0808136	4.42715	0.000521995	0.0127725
	KHDC4	0.0725666	4.78356	0.000523005	0.0127725
	EDEM1	0.0957301	7.44312	0.000400561	0.0105558
	DPH2	0.054472	4.98024	0.000524276	0.0127726
	LSM2	0.0687778	5.74586	0.000481514	0.012051
	RXYLT1	0.0589604	5.30459	0.000508666	0.0125438
	SS18	0.0765883	6.51181	0.000444894	0.01136
	BIRC5	0.149436	2.74184	0.000598302	0.0142659
	SHC1	0.0459271	7.2945	0.00042104	0.0108887
	CEACAM21	0.12374	4.53214	0.000557243	0.0134458
	FAM98A	0.115253	4.84797	0.000541715	0.0131656
	SIL1	0.0750215	4.83914	0.000550286	0.0133418
	CCT3	0.0573337	7.22934	0.000431455	0.0110729
	COL1A2	0.122374	3.22717	0.00062473	0.0146536
	LILRA1	-0.155223	7.80041	0.000427893	0.0110095
	FBP1	-0.0872346	6.7756	0.000464246	0.0116768
	POMT1	0.0773412	4.25283	0.000602431	0.0142823
	PSAT1	0.126655	3.79922	0.000621377	0.0146089
	PUS1	0.070525	4.99919	0.000580429	0.0139055
	EIF2S1	0.112113	7.38603	0.000454653	0.0114928
	KNTC1	0.0865273	2.35791	0.000658913	0.0152747
	ARPC5L	0.0614267	5.58406	0.000553247	0.0133814
	NPFFR1	0.108666	3.58822	0.000658646	0.0152747
	DENND1B	0.0701103	3.98471	0.000647146	0.0151213
	IL1B	-0.275256	6.38555	0.000516031	0.0126635
	GNL2	0.0687564	6.89339	0.000488587	0.0121977
	EGR3	-0.234363	4.03095	0.000660298	0.0152747
	PRDX2	0.0897545	7.8515	0.000461303	0.0116318
	MAGEH1	0.0923015	4.81335	0.000620001	0.0146089
	CHPF	0.124314	4.31344	0.000647672	0.0151213
	N6AMT1	0.112502	2.27523	0.000686569	0.0156435
	AKAP12	0.142017	3.66989	0.000678299	0.0155446
	NDUFV2	0.0499257	2.49246	0.000715761	0.0161569
	FGD6	-0.154183	3.05823	0.000719257	0.0161569
	KCNB1	0.106975	2.65369	0.000718861	0.0161569
	ADAM22	-0.116112	1.72676	0.000753841	0.0167842
	SPAG16	0.109606	1.92583	0.000775305	0.0171117
	SIGLEC6	0.126457	4.3739	0.000742545	0.016606
	DNAJA3	0.0552951	5.31729	0.000679674	0.0155446
	SCFD1	0.0484459	4.08268	0.000775339	0.0171117
	TUBB3	0.118767	5.44609	0.000687098	0.0156435
	MRPL18	0.0599113	7.20505	0.000579071	0.0139055
	TRIP13	0.128407	1.74304	0.00081559	0.0178053
	ZNF223	0.0961179	1.91466	0.000818949	0.01784
	FLAD1	0.0563377	5.50007	0.000694398	0.0157741
	GTF2A1	0.120643	6.98697	0.00060028	0.0142793
	ATIC	0.0569364	6.76099	0.000613378	0.0144884
	UROD	0.0460162	5.47904	0.000719212	0.0161569
	NOSIP	0.0872179	7.57386	0.000586354	0.0140141
	TPX2	0.132075	2.48496	0.000866931	0.018641
	ZNF232	0.110683	2.57268	0.000869789	0.018641
	SLC10A2	0.110452	1.88219	0.00086152	0.0186066
	AURKA	0.111463	2.43117	0.000870507	0.018641
	LAMC1	0.13876	2.77429	0.000888791	0.0189121
	TEX10	0.0576675	4.38438	0.00083815	0.0181797
	TUBA4A	0.0971838	9.03329	0.000559637	0.0134714
	TTC1	0.0517156	3.25858	0.000905836	0.0191412
	BMP8A	0.10614	2.61305	0.000912604	0.0191761
	PTGFR	0.109194	1.553	0.000896709	0.0190404
	KNL1	0.114488	1.92561	0.000907149	0.0191412
	SLC39A7	0.123132	5.7319	0.000753662	0.0167842
	MON2	0.0593328	5.55849	0.000772289	0.0171117
	MAT2A	0.0693173	8.37075	0.00060324	0.0142823
	ATG4A	0.0778954	4.6511	0.000869473	0.018641
	ANKZF1	0.0666014	4.83898	0.000858463	0.0185804
	RAD17	0.0764068	4.69341	0.000876317	0.0187257
	LDLRAP1	0.0949857	7.33377	0.000670586	0.0154067
	BZW2	0.0473036	5.59906	0.000810475	0.0177705
	TCEAL9	0.105093	1.93396	0.000993979	0.0202941
	UBE3A	0.0567641	6.70228	0.000736442	0.0165061
	CRIPT	0.0739295	4.58567	0.000961612	0.0199099
	LILRB2	-0.0859015	8.63424	0.000667269	0.0153655
	RPN2	0.102043	8.78406	0.000663512	0.0153139
	EIF2B4	0.0392975	5.02309	0.000942142	0.0196887
	TXNL4B	0.0749714	4.80023	0.000965293	0.0199099
	APOB	0.089313	1.71124	0.00107427	0.0213289
	CTSL	-0.124689	4.72698	0.00101717	0.0205184
	RPRD1A	0.0550771	4.72885	0.0010184	0.0205184
	NDUFB11	0.056919	8.75817	0.000712937	0.0161569
	SMARCB1	0.0581624	6.84687	0.0008296	0.0180331
	FUZ	0.104446	5.33824	0.000989342	0.0202404
	SLC35F2	0.106519	4.72265	0.00106153	0.0211175
	TPST2	0.0592386	7.45089	0.000802485	0.0176337
	CLK3	0.0594315	8.39424	0.000757708	0.0168331
	SMC4	0.084737	4.7638	0.00107697	0.0213405
	CD53	0.0395334	10.7928	0.000650202	0.0151453
	ATP6V1C1	0.0732057	5.75666	0.000959802	0.0199099
	DCTN2	0.0301281	7.69918	0.00081305	0.0177883
	MAN1A2	0.104864	6.82215	0.000878187	0.018726
	JUN	0.135895	8.47868	0.000782283	0.0172273
	CUL4A	0.0501579	6.20568	0.000942857	0.0196887
	S100A5	0.105818	2.41049	0.001253	0.0239805
	SNAPC4	0.0609291	4.52615	0.00116575	0.0228306
	SPIB	0.122502	4.77821	0.00113785	0.0224147
	LSM1	0.0526905	5.70781	0.00102488	0.0205914
	ADAM30	0.103692	1.31853	0.00123475	0.0237665
	TNFRSF11A	0.107203	3.37566	0.00126364	0.0241384
	RANBP10	0.0741041	6.15517	0.00098493	0.0201911
	EXOC7	0.0402001	6.45505	0.00096512	0.0199099
	ATG12	0.0435221	4.86967	0.00118047	0.022985
	NCAPH	0.0994968	2.5522	0.00131652	0.0250064
	COPS3	0.0348505	6.67047	0.00096057	0.0199099
	NAAA	-0.0696778	7.41193	0.000909866	0.0191585
	DNASE2	0.0589627	6.64084	0.000971619	0.0199995
	CIDEB	-0.064966	6.06551	0.00104047	0.0208219
	NDUFAB1	0.0581017	5.2227	0.00114908	0.0225919
	MTMR4	0.0571737	6.27787	0.00101921	0.0205184
	ETFB	0.0685742	6.05487	0.00104819	0.0208934
	COG4	0.0758603	6.60114	0.000999182	0.0203591
	TNNI3	0.101832	3.42456	0.00135695	0.0256733
	HBQ1	0.138571	6.53648	0.00101558	0.0205184
	RGS16	0.15664	3.63124	0.00135927	0.0256733
	DUS2	0.0581969	5.34348	0.00117751	0.022985
	IARS1	0.0568707	6.69582	0.00100801	0.0204977
	CCR1	-0.12818	6.07033	0.00109622	0.0216793
	NUCB2	0.0979275	6.54171	0.00104307	0.0208324
	CLEC2D	0.0781959	8.08557	0.000932014	0.0195432
	TARS1	0.0723999	7.01475	0.00101733	0.0205184
	TRAPPC2L	0.0549144	6.87274	0.0010318	0.0206893
	MPC2	0.0464423	6.04679	0.00113172	0.0223376
	ANO3	0.0905807	1.40339	0.00142537	0.0264757
	TMX2	0.0429489	4.38342	0.00139104	0.0260781
	BNIP3	0.0660697	5.48487	0.00124118	0.0238101
	C1QBP	0.0495281	8.03721	0.000977518	0.0200799
	CD207	0.106809	2.02809	0.0014811	0.0271607
	LYN	-0.0729138	9.27109	0.000904052	0.0191412
	NPRL2	0.0471011	4.44834	0.00140241	0.0262425
	NTHL1	0.0747477	4.36889	0.00145299	0.0267913
	DCUN1D4	0.0719138	3.4368	0.00153794	0.0280501
	PIH1D1	0.0519387	6.21641	0.00118523	0.0230332
	TDP1	0.0701924	6.08116	0.00121483	0.0234758
	TPRA1	0.0983491	6.22792	0.00119532	0.0231846
	DET1	0.0737861	3.70578	0.00156123	0.0282703
	EIF3I	0.0390645	9.33009	0.00095572	0.0199099
	UBP1	0.0445392	6.68251	0.00115583	0.0226804
	HTRA2	0.0580271	5.61582	0.00131365	0.0249989
	MCUR1	0.0902589	5.73262	0.00134252	0.0254523
	BMS1	0.0550954	6.47092	0.00127184	0.0242491
	CXCL9	-0.121281	1.73245	0.00169771	0.0300876
	ADAP2	-0.0803471	5.90884	0.00137709	0.0258647
	DAXX	0.0698019	5.76484	0.00140972	0.0262818
	MYL4	0.187421	2.50534	0.00176305	0.0307649
	SUZ12	0.0503442	7.24505	0.00124173	0.0238101
	VPS53	-0.124176	6.06439	0.00140633	0.026267
	ORC6	0.0481101	1.8092	0.0017981	0.0311609
	PRM2	0.0786566	2.47678	0.00183526	0.0316418
	RGS14	0.06823	7.80904	0.00122147	0.0235558
	BMPR1B	0.0973668	1.45293	0.00181489	0.0313979
	PRKACG	0.10955	2.57264	0.0018673	0.0320299
	RBM6	0.0598662	5.82432	0.00148548	0.0271916
	RAB30	0.132704	4.79836	0.00168682	0.0300058
	MRPL41	0.0576137	6.69816	0.0013665	0.0257137
	PGM3	0.105339	2.84687	0.0019046	0.0324135
	PMVK	0.0830382	5.61929	0.00154609	0.028097
	SERPINE2	0.127432	2.48975	0.00189779	0.0323876
	IRF1	-0.0845891	8.87172	0.00117919	0.022985
	MSL3	0.0653258	5.83744	0.00151932	0.0277606
	NUP42	0.0660797	4.40018	0.00179203	0.0311092
	YARS1	0.0421943	6.51105	0.00142491	0.0264757
	CDK2	0.0520672	4.84031	0.00176246	0.0307649
	GINS2	0.123902	2.03989	0.00196457	0.0328987
	LRRC42	0.0613824	3.82868	0.00193923	0.0327075
	CYB5R1	0.0551881	6.70147	0.00143441	0.0265945
	DIMT1	0.0495437	5.51355	0.00166094	0.0295976
	DCAF6	0.0516864	5.09884	0.00175732	0.0307649
	PPP6R3	0.0469447	7.47892	0.00136413	0.0257137
	APTX	0.0562968	3.58542	0.00199507	0.0331337
	MRPL11	0.055521	6.04917	0.00156602	0.0283063
	SERPIND1	0.0925067	1.74667	0.00200134	0.0331337
	KLF1	0.130253	4.78797	0.00184182	0.0316897
	ZNF140	0.117968	3.21276	0.00206699	0.0340648
	LDHA	0.0415626	9.7364	0.00121499	0.0234758
	GFUS	0.095237	7.32826	0.00146102	0.0268903
	RPS6KA1	0.052612	7.54457	0.00144601	0.0267115
	ACBD3	0.0513589	7.58537	0.00144552	0.0267115
	SMPDL3A	-0.117357	3.99977	0.00209597	0.0344299
	GYPE	0.156696	2.36832	0.00216474	0.0353209
	ATOX1	0.0573917	5.58209	0.00177818	0.0309744
	EIF4A3	0.0713176	6.81723	0.00155493	0.0282069
	SLC35A2	0.0537495	4.98579	0.00193082	0.0326748
	IL21	0.0975875	1.92891	0.00216772	0.0353209
	POFUT1	0.0612099	5.98208	0.00171751	0.0302846
	GDPD3	0.0865927	2.88386	0.00222205	0.0358585
	NELFB	0.0654608	7.06562	0.0015437	0.028097
	ARL6IP4	0.0651162	7.7618	0.00147696	0.0271341
	FXYD6	-0.135395	5.94421	0.0017812	0.0309744
	CD72	0.11088	3.5726	0.00223284	0.0359177
	EBI3	0.120482	3.53701	0.00227594	0.0364124
	FAM131B	0.103265	2.86508	0.00231587	0.0367116
	TTC13	0.0494563	5.34516	0.00195053	0.0327339
	HINFP	0.0598298	5.51697	0.00190895	0.0324135
	PRPF19	0.0578636	7.31827	0.00159668	0.0287353
	A4GALT	0.0984631	2.73198	0.00235492	0.036939
	BLM	0.0891623	2.27289	0.00234237	0.0367993
	UCHL1	0.108826	2.53999	0.00237384	0.0369562
	LPAL2	0.119455	2.30674	0.00237434	0.0369562
	KDELR1	0.0485875	7.55076	0.00159774	0.0287353
	SAE1	0.0400208	6.87292	0.00169544	0.0300876
	AVIL	0.0847488	2.10262	0.00238345	0.036967
	PHB	0.0512325	7.62756	0.0015983	0.0287353
	HIF1AN	0.0505311	5.98838	0.00187814	0.0321612
	AGMAT	0.105974	5.49479	0.00199618	0.0331337
	H2AZ1	0.0383927	6.72747	0.00173613	0.0305062
	TPPP3	-0.143366	5.38071	0.0020561	0.0339408
	POLR3K	0.0637027	7.51742	0.00163331	0.029272
	COCH	0.125698	2.30141	0.00243996	0.0374573
	SLC25A11	0.0868144	7.53288	0.00164291	0.02938
	GTF2A2	0.040508	3.73027	0.00243788	0.0374573
	ABCF2	0.0637126	5.80834	0.00197872	0.0329874
	PEF1	0.0433731	6.4559	0.00184432	0.0316897
	UQCR10	0.0553642	7.41045	0.00170037	0.0300876
	PPP4R3B	0.070599	7.25926	0.00172133	0.030299
	ZNF322	0.110062	4.70206	0.00228849	0.0365218
	IL4R	0.0733222	7.93908	0.00164598	0.0293829
	RASGRP2	0.0601133	7.3793	0.0017167	0.0302846
	KIF14	0.109465	1.53539	0.00254731	0.038693
	FECH	0.130385	5.71366	0.00208053	0.034232
	ADGRB3	0.0933339	1.27824	0.00253892	0.038655
	EDEM2	0.0532919	5.44801	0.002207	0.03573
	RFXANK	0.0562147	6.67325	0.00192356	0.0326068
	PRIM1	0.0652495	5.09872	0.00232951	0.0367116
	TRIM27	0.053169	6.8143	0.001907	0.0324135
	POLR2H	0.0732991	6.35836	0.00200392	0.0331337
	TMEM39B	0.0575379	5.508	0.00225898	0.0362226
	PSMB2	0.0429232	9.21727	0.00163396	0.029272
	DEXI	0.0646213	5.19496	0.00239336	0.036967
	DCAKD	0.0678538	6.19456	0.00210994	0.034603
	RALGPS2	0.133413	5.40313	0.00232762	0.0367116
	COPB1	0.0425454	6.89416	0.00197266	0.0329408
	TIAL1	0.0410579	7.02924	0.00195	0.0327339
	SLC2A9	-0.10956	5.5713	0.00232727	0.0367116
	PHF10	0.0509515	5.40974	0.00236458	0.0369562
	INPP5B	0.064657	5.23935	0.00242476	0.0373376
	WNK1	0.0607329	7.33495	0.00193778	0.0327075
	CSPG5	0.0957587	2.24341	0.00285674	0.0419405
	MCC	0.101889	2.5859	0.0029	0.0422608
	CEP55	0.118722	1.73024	0.00285609	0.0419405
	ZNHIT1	0.0461672	5.73522	0.00232041	0.0367116
	CSHL1	0.078054	3.57599	0.00289477	0.0422528
	NASP	0.0792038	6.07686	0.00224743	0.0360948
	RDH11	0.0485629	7.68559	0.00194267	0.0327109
	UNC45A	0.0469023	5.99705	0.00227803	0.0364124
	YIF1A	0.06954	6.57974	0.00213203	0.0348519
	ISCU	0.0416759	8.27676	0.00188222	0.0321764
	PLEK	-0.0671839	9.43558	0.00175624	0.0307649
	ITGAE	0.0617235	2.77402	0.00300813	0.0432194
	SYNGR3	0.09853	4.89429	0.0026645	0.0399913
	AURKB	0.122601	4.12404	0.00287115	0.0420296
	CENPE	0.0920996	1.17351	0.00297112	0.0428709
	KIF11	0.111427	1.69471	0.00303602	0.0433444
	CCT8	0.0434219	7.12725	0.00213156	0.0348519
	CERS2	0.0374389	8.2991	0.00196688	0.0328987
	MRPS33	0.0724013	3.03689	0.0031361	0.0441153
	SERPINA1	-0.0812159	9.52386	0.00182636	0.0315423
	COMMD3	0.0480836	5.13561	0.00271261	0.0405324
	E2F2	0.0946865	4.30379	0.0029625	0.0428481
	MED22	0.051395	5.60698	0.00256764	0.0388782
	GABRD	0.0872736	3.55629	0.00312612	0.0440364
	CEPT1	0.0530626	6.38732	0.00234165	0.0367993
	TARBP2	0.0594608	4.62379	0.00290501	0.0422608
	BCAP31	0.0354043	8.35024	0.00200341	0.0331337
	PRKAG1	0.0448178	6.88815	0.00223128	0.0359177
	PROC	0.115155	3.00451	0.00320533	0.044715
	SLC26A1	0.107892	3.51154	0.00318681	0.0445799
	PCNX1	0.0632658	7.18405	0.00220439	0.03573
	GPLD1	0.0955636	1.65082	0.00317546	0.044483
	GMPR	0.141672	4.33484	0.00303832	0.0433444
	MMP10	0.0890601	1.65797	0.0031921	0.0445922
	MCAT	0.112718	5.57852	0.00265048	0.0398997
	TSPAN5	0.0974045	6.00569	0.00251912	0.0384967
	DYRK4	0.0537535	2.2972	0.00326564	0.0453056
	FBXW7	0.0592621	4.54425	0.00302607	0.0433115
	SLC25A38	0.0602141	7.40157	0.00221354	0.0357784
	CD2BP2	0.0409991	5.9398	0.00259289	0.0391495
	DNAJC7	0.0578775	7.75653	0.00218625	0.0355653
	B3GAT3	0.0876373	6.75801	0.00236661	0.0369562
	PCNA	0.0865987	6.68064	0.00239266	0.036967
	CD19	0.113896	5.47798	0.00276446	0.0410639
	CHEK2	0.0722184	2.57965	0.0033865	0.0465749
	ZSWIM8	0.0497092	5.40495	0.002817	0.0415384
	PTGER3	0.116783	1.60259	0.00332777	0.045915
	ING4	0.0832941	7.20356	0.00232379	0.0367116
	NDUFA7	0.0499586	6.93686	0.00238732	0.036967
	TMEM147	0.0425653	6.95705	0.00239947	0.0370046
	PLEKHG6	0.0958597	3.0385	0.00346927	0.0472852
	SOX17	0.0812759	4.83605	0.00309114	0.0436656
	NOX5	0.0915865	2.80814	0.00349488	0.0475686
	ZNF134	-0.0762677	5.28317	0.00296529	0.0428481
	METTL7A	0.114892	6.73476	0.00246572	0.0377951
	AKR1B1	0.0435619	7.159	0.00238454	0.036967
	TBPL1	0.0456479	5.3649	0.0029209	0.0423888
	PRKD2	0.0681212	6.44911	0.00255927	0.0388163
	TUBB4B	0.079224	7.90898	0.00230243	0.0366563
	FADS3	0.100818	4.29585	0.0033528	0.0461972
	GTF2E2	0.0412792	5.07721	0.00310246	0.0437642
	STX11	-0.0933027	8.01746	0.00230419	0.0366563
	BET1	0.101477	4.66148	0.00325203	0.0451791
	PYY	0.0908721	3.34322	0.00357655	0.0482261
	DNAJB9	0.0856606	5.63912	0.00290789	0.0422608
	ITGB1	0.0597352	8.81727	0.00220038	0.03573
	PHF14	0.0658758	5.00558	0.00317481	0.044483
	B4GALT4	0.0849946	3.95418	0.00352117	0.0477346
	CDKL5	0.0924617	2.86304	0.00366881	0.0490919
	S1PR4	0.0693865	7.01084	0.00254098	0.038655
	KLHL5	0.0517126	5.16693	0.00316582	0.0444714
	RIPK4	0.0918379	2.71498	0.0037127	0.0494667
	AGL	0.0884821	3.69035	0.00364057	0.0488932
	GOLGA2	0.058628	5.05258	0.00327584	0.0453848
	GLYR1	0.0433982	7.51659	0.00250796	0.0383843
	TRIM68	0.0579585	4.64591	0.003457	0.0471817
	NVL	0.0641866	4.78388	0.00340574	0.0467351
	TLR2	-0.125892	7.01082	0.00265462	0.0399024
	GTF2H4	0.0605385	4.38661	0.00356866	0.0482026
	NMU	0.0860927	1.54862	0.00375476	0.0498145
	CPVL	-0.0824456	8.64495	0.00236714	0.0369562
	CCT6A	0.049103	7.69106	0.00253384	0.038655
	PRKAG2	-0.0539438	6.09941	0.00295707	0.0428481
	DLAT	0.0763737	6.40096	0.00283994	0.0418155
	TBC1D4	0.0819764	4.9448	0.00345558	0.0471817
	H3C3	0.0939988	5.92012	0.00308263	0.0436065
	KLF11	-0.0741861	6.92982	0.00278608	0.0412471
	NCBP1	0.0684709	4.96571	0.00350638	0.0475981
	LSM7	0.0576995	6.61971	0.0028648	0.0419976
	UBE2H	0.0779011	7.35354	0.00269528	0.0403333
	TBRG4	0.0618063	6.10033	0.0030597	0.043465
	LARS1	0.0463733	7.31119	0.00271737	0.0405435
	PILRA	-0.0788398	8.05491	0.00259862	0.0391773
	IFIT2	-0.132735	5.80902	0.00325139	0.0451791
	ISG20L2	0.0510649	6.45801	0.00298388	0.0429321
	DPM3	0.0620565	7.70661	0.00269269	0.0403333
	NRBP1	0.0709352	7.15562	0.002813	0.0415384
	RBM38	0.0959207	7.49636	0.00273871	0.0408015
	ACP5	0.10443	5.91811	0.00324341	0.0451791
	MDH2	0.0355868	8.93296	0.00257106	0.0388782
	HSD17B10	0.0470851	8.05223	0.00275446	0.0409757
	UBE2Z	0.0480122	8.18378	0.00277569	0.04117
	SAMM50	0.0451738	6.85243	0.00307507	0.0435606
	PSMC3	0.0551185	6.9102	0.00306773	0.0435178
	MCM6	0.0618381	5.46373	0.00364663	0.0489095
	UFC1	0.0419574	8.24883	0.00278907	0.0412471
	CASP2	0.0434842	7.10833	0.00304957	0.0434435
	TMC6	0.0559289	7.25515	0.00305928	0.043465
	CLCC1	0.0601006	5.51585	0.00372189	0.0495124
	PGRMC2	0.0552952	6.03843	0.00349949	0.0475686
	HDGF	0.0607703	7.56903	0.00301887	0.0433115
	DDB1	0.0335008	8.26296	0.00288593	0.0421848
	CDC34	0.0924315	5.77328	0.00363686	0.0488932
	GNPAT	0.0389549	6.50782	0.00342175	0.046891
	CHERP	0.0675073	5.96173	0.00372595	0.0495124
	NFX1	0.061615	6.65383	0.00345692	0.0471817
	PTGS2	-0.19224	6.61687	0.00357003	0.0482026
	KAT8	0.0499456	7.53391	0.00329604	0.0455395
	PTBP1	0.0343827	8.78632	0.00302742	0.0433115
	TOR1A	0.0530524	7.82525	0.00338945	0.0465749
	SIRPG	0.0811318	6.80617	0.0036913	0.0493119
	NSFL1C	0.0424233	7.08456	0.0036209	0.0487588
	TMED2	0.0449053	9.7986	0.0029796	0.0429318
	ALG3	0.0457861	7.17971	0.00366997	0.0490919
	FBXL5	-0.052891	9.05499	0.00328468	0.0454449
	U2AF2	0.0347214	7.34254	0.00375856	0.0498145
	PSMB6	0.042546	8.37099	0.0035437	0.0479755
	RPL8	0.0398388	11.195	0.00371075	0.0494667

## Sheet: Table S8
	Table S8 Enrichment analysis on genes upregulated at day 7 post-influenza vaccination compared with baseline
	ID	Description	Adjusted P values	GeneRatio	Datasets
	GO:0006888	endoplasmic reticulum to Golgi vesicle-mediated transport	2.78425e-14	32/682	GO
	GO:0048193	Golgi vesicle transport	3.87942e-10	41/682	GO
	GO:0006457	protein folding	1.64546e-09	34/682	GO
	GO:0070972	protein localization to endoplasmic reticulum	6.52183e-08	19/682	GO
	GO:0007059	chromosome segregation	1.01716e-07	46/682	GO
	GO:0000819	sister chromatid segregation	1.36437e-07	33/682	GO
	GO:0098813	nuclear chromosome segregation	1.69732e-07	39/682	GO
	GO:0045047	protein targeting to ER	5.91167e-07	14/682	GO
	GO:0034976	response to endoplasmic reticulum stress	9.29047e-07	32/682	GO
	GO:0072599	establishment of protein localization to endoplasmic reticulum	1.51427e-06	14/682	GO
	GO:0000070	mitotic sister chromatid segregation	1.8576e-06	27/682	GO
	GO:0140014	mitotic nuclear division	2.22289e-06	33/682	GO
	GO:0070085	glycosylation	2.55502e-06	30/682	GO
	GO:0036503	ERAD pathway	4.74555e-06	19/682	GO
	GO:0006486	protein glycosylation	5.08455e-06	28/682	GO
	GO:0043413	macromolecule glycosylation	5.08455e-06	28/682	GO
	GO:0061077	chaperone-mediated protein folding	5.91974e-06	15/682	GO
	GO:0030071	regulation of mitotic metaphase/anaphase transition	7.27128e-06	17/682	GO
	GO:0043161	proteasome-mediated ubiquitin-dependent protein catabolic process	9.83973e-06	41/682	GO
	GO:0033044	regulation of chromosome organization	9.83973e-06	29/682	GO
	GO:0030433	ubiquitin-dependent ERAD pathway	9.83973e-06	16/682	GO
	GO:1902099	regulation of metaphase/anaphase transition of cell cycle	9.83973e-06	17/682	GO
	GO:0007091	metaphase/anaphase transition of mitotic cell cycle	1.10783e-05	17/682	GO
	GO:0051983	regulation of chromosome segregation	1.18081e-05	20/682	GO
	GO:0044772	mitotic cell cycle phase transition	1.525e-05	42/682	GO
	GO:0044784	metaphase/anaphase transition of cell cycle	1.57689e-05	17/682	GO
	GO:0033045	regulation of sister chromatid segregation	3.71775e-05	17/682	GO
	GO:0000280	nuclear division	3.78406e-05	40/682	GO
	GO:0009101	glycoprotein biosynthetic process	5.96519e-05	32/682	GO
	GO:1902850	microtubule cytoskeleton organization involved in mitosis	6.90391e-05	21/682	GO
	GO:0140053	mitochondrial gene expression	9.11666e-05	21/682	GO
	GO:0009100	glycoprotein metabolic process	0.00010528	36/682	GO
	GO:0048285	organelle fission	0.000160681	41/682	GO
	GO:0007052	mitotic spindle organization	0.000166136	18/682	GO
	GO:0006613	cotranslational protein targeting to membrane	0.000191706	9/682	GO
	GO:0032543	mitochondrial translation	0.000196718	18/682	GO
	GO:0006487	protein N-linked glycosylation	0.000225873	13/682	GO
	GO:1905818	regulation of chromosome separation	0.000258724	13/682	GO
	GO:0006890	retrograde vesicle-mediated transport, Golgi to endoplasmic reticulum	0.000261954	11/682	GO
	GO:1901990	regulation of mitotic cell cycle phase transition	0.000358177	32/682	GO
	GO:0007051	spindle organization	0.000418456	22/682	GO
	GO:0051304	chromosome separation	0.000585248	13/682	GO
	GO:0007088	regulation of mitotic nuclear division	0.00059845	16/682	GO
	GO:1901987	regulation of cell cycle phase transition	0.000615876	37/682	GO
	GO:0010965	regulation of mitotic sister chromatid separation	0.000700784	11/682	GO
	GO:0045333	cellular respiration	0.00106191	24/682	GO
	GO:0009060	aerobic respiration	0.00106341	21/682	GO
	GO:0051306	mitotic sister chromatid separation	0.0010918	11/682	GO
	GO:1904587	response to glycoprotein	0.00129715	5/682	GO
	GO:0019080	viral gene expression	0.00149181	14/682	GO
	GO:0018279	protein N-linked glycosylation via asparagine	0.00152779	7/682	GO
	GO:0051783	regulation of nuclear division	0.00204127	17/682	GO
	GO:0048199	vesicle targeting, to, from or within Golgi	0.00207135	8/682	GO
	GO:0051561	positive regulation of mitochondrial calcium ion concentration	0.00208031	5/682	GO
	GO:0030261	chromosome condensation	0.00208031	9/682	GO
	GO:0020027	hemoglobin metabolic process	0.00240622	6/682	GO
	GO:0065004	protein-DNA complex assembly	0.00240622	23/682	GO
	GO:0006260	DNA replication	0.00273032	25/682	GO
	GO:0007094	mitotic spindle assembly checkpoint signaling	0.00273032	9/682	GO
	GO:0071173	spindle assembly checkpoint signaling	0.00273032	9/682	GO
	GO:0071174	mitotic spindle checkpoint signaling	0.00273032	9/682	GO
	GO:0071824	protein-DNA complex subunit organization	0.00288318	24/682	GO
	GO:0006614	SRP-dependent cotranslational protein targeting to membrane	0.00288318	7/682	GO
	GO:0031577	spindle checkpoint signaling	0.00311516	9/682	GO
	GO:0033046	negative regulation of sister chromatid segregation	0.00349249	9/682	GO
	GO:0033048	negative regulation of mitotic sister chromatid segregation	0.00349249	9/682	GO
	GO:0045841	negative regulation of mitotic metaphase/anaphase transition	0.00349249	9/682	GO
	GO:2000816	negative regulation of mitotic sister chromatid separation	0.00349249	9/682	GO
	GO:0090307	mitotic spindle assembly	0.00381046	11/682	GO
	GO:0030970	retrograde protein transport, ER to cytosol	0.00421836	7/682	GO
	GO:1903513	endoplasmic reticulum to cytosol transport	0.00421836	7/682	GO
	GO:0051985	negative regulation of chromosome segregation	0.00449123	9/682	GO
	GO:1902100	negative regulation of metaphase/anaphase transition of cell cycle	0.00449123	9/682	GO
	GO:1905819	negative regulation of chromosome separation	0.00449123	9/682	GO
	GO:1901998	toxin transport	0.00510624	8/682	GO
	GO:0034502	protein localization to chromosome	0.00524869	14/682	GO
	GO:0051225	spindle assembly	0.00539152	15/682	GO
	GO:0051231	spindle elongation	0.00572769	5/682	GO
	GO:0006418	tRNA aminoacylation for protein translation	0.00583147	8/682	GO
	GO:0006605	protein targeting	0.00588839	27/682	GO
	GO:0006119	oxidative phosphorylation	0.00603381	16/682	GO
	GO:0035966	response to topologically incorrect protein	0.00619592	17/682	GO
	GO:0033047	regulation of mitotic sister chromatid segregation	0.00642221	9/682	GO
	GO:0071241	cellular response to inorganic substance	0.00674013	21/682	GO
	GO:0015980	energy derivation by oxidation of organic compounds	0.00675625	27/682	GO
	GO:0006903	vesicle targeting	0.00708424	10/682	GO
	GO:0044839	cell cycle G2/M phase transition	0.00712034	16/682	GO
	GO:0098760	response to interleukin-7	0.00727043	5/682	GO
	GO:0098761	cellular response to interleukin-7	0.00727043	5/682	GO
	GO:0090114	COPII-coated vesicle budding	0.00727043	8/682	GO
	GO:2001251	negative regulation of chromosome organization	0.00727043	12/682	GO
	GO:0043038	amino acid activation	0.00834069	8/682	GO
	GO:0043039	tRNA aminoacylation	0.00834069	8/682	GO
	GO:0045839	negative regulation of mitotic nuclear division	0.00869864	9/682	GO
	GO:0065002	intracellular protein transmembrane transport	0.00869864	9/682	GO
	GO:0007093	mitotic cell cycle checkpoint signaling	0.00907539	15/682	GO
	GO:0006891	intra-Golgi vesicle-mediated transport	0.00907539	7/682	GO
	GO:0000075	cell cycle checkpoint signaling	0.00907629	18/682	GO
	GO:0000212	meiotic spindle organization	0.0092628	5/682	GO
	GO:0006261	DNA-templated DNA replication	0.0121111	16/682	GO
	GO:0090068	positive regulation of cell cycle process	0.0122112	22/682	GO
	GO:0006620	post-translational protein targeting to endoplasmic reticulum membrane	0.012354	5/682	GO
	GO:0006517	protein deglycosylation	0.0127545	6/682	GO
	GO:1904851	positive regulation of establishment of protein localization to telomere	0.0135279	4/682	GO
	GO:2000510	positive regulation of dendritic cell chemotaxis	0.0135279	4/682	GO
	GO:0032527	protein exit from endoplasmic reticulum	0.0136967	8/682	GO
	GO:2000573	positive regulation of DNA biosynthetic process	0.0149106	10/682	GO
	GO:0048207	vesicle targeting, rough ER to cis-Golgi	0.0150198	6/682	GO
	GO:0048208	COPII vesicle coating	0.0150198	6/682	GO
	GO:0036507	protein demannosylation	0.015247	5/682	GO
	GO:0036508	protein alpha-1,2-demannosylation	0.015247	5/682	GO
	GO:0070199	establishment of protein localization to chromosome	0.0178733	6/682	GO
	GO:1905820	positive regulation of chromosome separation	0.0178733	6/682	GO
	GO:0043967	histone H4 acetylation	0.0178777	9/682	GO
	GO:0051784	negative regulation of nuclear division	0.0178777	9/682	GO
	GO:0034975	protein folding in endoplasmic reticulum	0.0180627	4/682	GO
	GO:0051256	mitotic spindle midzone assembly	0.0180627	4/682	GO
	GO:0070203	regulation of establishment of protein localization to telomere	0.0180627	4/682	GO
	GO:1904869	regulation of protein localization to Cajal body	0.0180627	4/682	GO
	GO:1904871	positive regulation of protein localization to Cajal body	0.0180627	4/682	GO
	GO:0006120	mitochondrial electron transport, NADH to ubiquinone	0.0183652	8/682	GO
	GO:2000278	regulation of DNA biosynthetic process	0.0183652	13/682	GO
	GO:0034508	centromere complex assembly	0.0200685	6/682	GO
	GO:0006901	vesicle coating	0.0203351	7/682	GO
	GO:0051604	protein maturation	0.0204028	25/682	GO
	GO:0140694	non-membrane-bounded organelle assembly	0.0207497	28/682	GO
	GO:1901293	nucleoside phosphate biosynthetic process	0.0224314	23/682	GO
	GO:0006144	purine nucleobase metabolic process	0.0225137	5/682	GO
	GO:0045132	meiotic chromosome segregation	0.0226819	12/682	GO
	GO:0007030	Golgi organization	0.0227147	15/682	GO
	GO:0072594	establishment of protein localization to organelle	0.0227147	31/682	GO
	GO:0000012	single strand break repair	0.0227147	4/682	GO
	GO:0000022	mitotic spindle elongation	0.0227147	4/682	GO
	GO:0070202	regulation of establishment of protein localization to chromosome	0.0227147	4/682	GO
	GO:0071712	ER-associated misfolded protein catabolic process	0.0227147	4/682	GO
	GO:1903405	protein localization to nuclear body	0.0227147	4/682	GO
	GO:1904816	positive regulation of protein localization to chromosome, telomeric region	0.0227147	4/682	GO
	GO:1904867	protein localization to Cajal body	0.0227147	4/682	GO
	GO:2000508	regulation of dendritic cell chemotaxis	0.0227147	4/682	GO
	GO:0044843	cell cycle G1/S phase transition	0.0228952	22/682	GO
	GO:0071806	protein transmembrane transport	0.0231351	9/682	GO
	GO:0006986	response to unfolded protein	0.0232821	14/682	GO
	GO:2001252	positive regulation of chromosome organization	0.0241003	12/682	GO
	GO:0006900	vesicle budding from membrane	0.0253917	10/682	GO
	GO:0022900	electron transport chain	0.025595	16/682	GO
	GO:0031647	regulation of protein stability	0.0257687	24/682	GO
	GO:0006338	chromatin remodeling	0.0283755	28/682	GO
	GO:0019082	viral protein processing	0.0289819	6/682	GO
	GO:0051650	establishment of vesicle localization	0.0292591	17/682	GO
	GO:0000281	mitotic cytokinesis	0.0292736	10/682	GO
	GO:0035437	maintenance of protein localization in endoplasmic reticulum	0.0292736	4/682	GO
	GO:0051648	vesicle localization	0.0292736	18/682	GO
	GO:0051383	kinetochore organization	0.0299417	5/682	GO
	GO:0071897	DNA biosynthetic process	0.0299417	17/682	GO
	GO:0006520	amino acid metabolic process	0.0311789	22/682	GO
	GO:0016032	viral process	0.0311789	29/682	GO
	GO:0043523	regulation of neuron apoptotic process	0.0349792	18/682	GO
	GO:0042773	ATP synthesis coupled electron transport	0.0361834	11/682	GO
	GO:0042775	mitochondrial ATP synthesis coupled electron transport	0.0361834	11/682	GO
	GO:0009112	nucleobase metabolic process	0.0361834	6/682	GO
	GO:0042541	hemoglobin biosynthetic process	0.0361834	4/682	GO
	GO:0051255	spindle midzone assembly	0.0361834	4/682	GO
	GO:0070816	phosphorylation of RNA polymerase II C-terminal domain	0.0361834	4/682	GO
	GO:1904152	regulation of retrograde protein transport, ER to cytosol	0.0361834	4/682	GO
	GO:1904814	regulation of protein localization to chromosome, telomeric region	0.0361834	4/682	GO
	GO:1990173	protein localization to nucleoplasm	0.0361834	4/682	GO
	GO:0009165	nucleotide biosynthetic process	0.0361834	22/682	GO
	GO:0048144	fibroblast proliferation	0.0371084	11/682	GO
	GO:0006612	protein targeting to membrane	0.0371084	13/682	GO
	GO:0045787	positive regulation of cell cycle	0.0372982	25/682	GO
	GO:0051402	neuron apoptotic process	0.0379455	20/682	GO
	GO:0022613	ribonucleoprotein complex biogenesis	0.0380464	31/682	GO
	GO:0000086	G2/M transition of mitotic cell cycle	0.0387732	13/682	GO
	GO:1902459	positive regulation of stem cell population maintenance	0.0390677	7/682	GO
	GO:0006352	DNA-templated transcription initiation	0.0390677	14/682	GO
	GO:0006779	porphyrin-containing compound biosynthetic process	0.0393244	6/682	GO
	GO:0033014	tetrapyrrole biosynthetic process	0.0393244	6/682	GO
	GO:0097502	mannosylation	0.0393244	6/682	GO
	GO:0031398	positive regulation of protein ubiquitination	0.0410532	12/682	GO
	GO:0034728	nucleosome organization	0.0425357	13/682	GO
	GO:0009263	deoxyribonucleotide biosynthetic process	0.0428781	4/682	GO
	GO:0009265	2'-deoxyribonucleotide biosynthetic process	0.0428781	4/682	GO
	GO:0046385	deoxyribose phosphate biosynthetic process	0.0428781	4/682	GO
	GO:0046653	tetrahydrofolate metabolic process	0.0428781	4/682	GO
	GO:0051570	regulation of histone H3-K9 methylation	0.0428781	4/682	GO
	GO:1904874	positive regulation of telomerase RNA localization to Cajal body	0.0428781	4/682	GO
	GO:0015986	proton motive force-driven ATP synthesis	0.0434365	9/682	GO
	GO:1903322	positive regulation of protein modification by small protein conjugation or removal	0.0434619	13/682	GO
	GO:0006302	double-strand break repair	0.0444325	22/682	GO
	GO:0006760	folic acid-containing compound metabolic process	0.0444325	5/682	GO
	GO:0051560	mitochondrial calcium ion homeostasis	0.0444325	5/682	GO
	GO:1901216	positive regulation of neuron death	0.0463216	10/682	GO
	GO:0022904	respiratory electron transport chain	0.0469252	12/682	GO
	GO:0006270	DNA replication initiation	0.0485723	6/682	GO
	GO:0008380	RNA splicing	0.0488481	30/682	GO
	GO:1901991	negative regulation of mitotic cell cycle phase transition	0.0494287	16/682	GO
	GO:0043457	regulation of cellular respiration	0.0499948	7/682	GO
	GO:0005759	mitochondrial matrix	5.34926e-09	51/709	GO
	GO:0140534	endoplasmic reticulum protein-containing complex	4.30303e-08	23/709	GO
	GO:0005793	endoplasmic reticulum-Golgi intermediate compartment	4.34491e-07	22/709	GO
	GO:0030663	COPI-coated vesicle membrane	5.55034e-07	9/709	GO
	GO:0034663	endoplasmic reticulum chaperone complex	2.75557e-06	7/709	GO
	GO:0030137	COPI-coated vesicle	3.3212e-06	9/709	GO
	GO:0032993	protein-DNA complex	4.00101e-06	27/709	GO
	GO:0098798	mitochondrial protein-containing complex	4.00101e-06	32/709	GO
	GO:0000313	organellar ribosome	6.77246e-06	16/709	GO
	GO:0005761	mitochondrial ribosome	6.77246e-06	16/709	GO
	GO:0098687	chromosomal region	1.68395e-05	36/709	GO
	GO:0005743	mitochondrial inner membrane	1.82271e-05	42/709	GO
	GO:0005788	endoplasmic reticulum lumen	1.93671e-05	31/709	GO
	GO:0044815	DNA packaging complex	9.21105e-05	20/709	GO
	GO:0030126	COPI vesicle coat	0.000121001	6/709	GO
	GO:0030135	coated vesicle	0.000135444	29/709	GO
	GO:1990204	oxidoreductase complex	0.000135444	17/709	GO
	GO:0000786	nucleosome	0.000216521	17/709	GO
	GO:0000314	organellar small ribosomal subunit	0.00039689	8/709	GO
	GO:0005763	mitochondrial small ribosomal subunit	0.00039689	8/709	GO
	GO:0000775	chromosome, centromeric region	0.00039689	24/709	GO
	GO:0000793	condensed chromosome	0.000502943	25/709	GO
	GO:0000776	kinetochore	0.000502943	18/709	GO
	GO:0033116	endoplasmic reticulum-Golgi intermediate compartment membrane	0.000718093	12/709	GO
	GO:0030134	COPII-coated ER to Golgi transport vesicle	0.000718093	13/709	GO
	GO:0030660	Golgi-associated vesicle membrane	0.000909875	10/709	GO
	GO:0000779	condensed chromosome, centromeric region	0.00105363	18/709	GO
	GO:0042470	melanosome	0.00110619	14/709	GO
	GO:0048770	pigment granule	0.00110619	14/709	GO
	GO:0005801	cis-Golgi network	0.00154587	11/709	GO
	GO:0008250	oligosaccharyltransferase complex	0.00178238	5/709	GO
	GO:0031985	Golgi cisterna	0.00178238	14/709	GO
	GO:0005798	Golgi-associated vesicle	0.00194321	12/709	GO
	GO:0005795	Golgi stack	0.00214579	16/709	GO
	GO:0016586	RSC-type complex	0.0023106	5/709	GO
	GO:0043073	germ cell nucleus	0.00232819	10/709	GO
	GO:0030662	coated vesicle membrane	0.00237407	19/709	GO
	GO:0005819	spindle	0.00257924	31/709	GO
	GO:0030867	rough endoplasmic reticulum membrane	0.00259208	6/709	GO
	GO:1905368	peptidase complex	0.00265185	14/709	GO
	GO:0044322	endoplasmic reticulum quality control compartment	0.00314524	6/709	GO
	GO:0030120	vesicle coat	0.00410308	9/709	GO
	GO:0000138	Golgi trans cisterna	0.00414013	4/709	GO
	GO:0055029	nuclear DNA-directed RNA polymerase complex	0.00438932	13/709	GO
	GO:0000307	cyclin-dependent protein kinase holoenzyme complex	0.00526943	8/709	GO
	GO:0000428	DNA-directed RNA polymerase complex	0.00537057	13/709	GO
	GO:0044391	ribosomal subunit	0.00537057	17/709	GO
	GO:0005832	chaperonin-containing T-complex	0.00554547	4/709	GO
	GO:0017101	aminoacyl-tRNA synthetase multienzyme complex	0.00554547	4/709	GO
	GO:0001673	male germ cell nucleus	0.00623696	8/709	GO
	GO:0032580	Golgi cisterna membrane	0.00627427	11/709	GO
	GO:0030880	RNA polymerase complex	0.00653131	13/709	GO
	GO:0005840	ribosome	0.00804829	19/709	GO
	GO:0061695	transferase complex, transferring phosphorus-containing groups	0.00918715	23/709	GO
	GO:0000315	organellar large ribosomal subunit	0.009255	8/709	GO
	GO:0005762	mitochondrial large ribosomal subunit	0.009255	8/709	GO
	GO:0005790	smooth endoplasmic reticulum	0.00932429	6/709	GO
	GO:0071564	npBAF complex	0.0130256	4/709	GO
	GO:0016607	nuclear speck	0.0130698	28/709	GO
	GO:0000228	nuclear chromosome	0.0132596	18/709	GO
	GO:1905369	endopeptidase complex	0.0150231	10/709	GO
	GO:0030133	transport vesicle	0.0176357	28/709	GO
	GO:0016591	RNA polymerase II, holoenzyme	0.0186464	10/709	GO
	GO:0072686	mitotic spindle	0.0222458	15/709	GO
	GO:0098791	Golgi apparatus subcompartment	0.0273068	25/709	GO
	GO:0030496	midbody	0.0275749	16/709	GO
	GO:0000781	chromosome, telomeric region	0.0307917	14/709	GO
	GO:0101031	chaperone complex	0.0332828	6/709	GO
	GO:0016514	SWI/SNF complex	0.0354339	5/709	GO
	GO:1902554	serine/threonine protein kinase complex	0.038502	11/709	GO
	GO:0016529	sarcoplasmic reticulum	0.0403308	8/709	GO
	GO:0015935	small ribosomal subunit	0.0432086	8/709	GO
	GO:0005669	transcription factor TFIID complex	0.0439228	6/709	GO
	GO:0070971	endoplasmic reticulum exit site	0.0439869	5/709	GO
	GO:1902911	protein kinase complex	0.0442999	12/709	GO
	GO:0000502	proteasome complex	0.0453023	7/709	GO
	GO:0030117	membrane coat	0.0457159	9/709	GO
	GO:0034708	methyltransferase complex	0.0457159	9/709	GO
	GO:0048475	coated membrane	0.0457159	9/709	GO
	GO:0005680	anaphase-promoting complex	0.0457159	4/709	GO
	GO:0035145	exon-exon junction complex	0.0457159	3/709	GO
	GO:0070603	SWI/SNF superfamily-type complex	0.0475217	9/709	GO
	GO:0051082	unfolded protein binding	8.7968e-07	22/697	GO
	GO:0004559	alpha-mannosidase activity	0.0030554	6/697	GO
	GO:0015924	mannosyl-oligosaccharide mannosidase activity	0.0030554	5/697	GO
	GO:0015923	mannosidase activity	0.0030554	6/697	GO
	GO:0140662	ATP-dependent protein folding chaperone	0.0030554	9/697	GO
	GO:0043021	ribonucleoprotein complex binding	0.00575754	18/697	GO
	GO:0061650	ubiquitin-like protein conjugating enzyme activity	0.00718383	8/697	GO
	GO:0031491	nucleosome binding	0.00730849	11/697	GO
	GO:0016251	RNA polymerase II general transcription initiation factor activity	0.00989562	8/697	GO
	GO:0004812	aminoacyl-tRNA ligase activity	0.00989562	8/697	GO
	GO:0016875	ligase activity, forming carbon-oxygen bonds	0.00989562	8/697	GO
	GO:0061631	ubiquitin conjugating enzyme activity	0.0131224	7/697	GO
	GO:0044183	protein folding chaperone	0.0131224	10/697	GO
	GO:0031072	heat shock protein binding	0.0216032	14/697	GO
	GO:0003735	structural constituent of ribosome	0.0235819	17/697	GO
	GO:0016757	glycosyltransferase activity	0.0282658	22/697	GO
	GO:0051787	misfolded protein binding	0.0323869	6/697	GO
	GO:0016853	isomerase activity	0.0353529	15/697	GO
	GO:0031492	nucleosomal DNA binding	0.0353529	7/697	GO
	GO:0140223	general transcription initiation factor activity	0.0379428	8/697	GO
	GO:0043027	cysteine-type endopeptidase inhibitor activity involved in apoptotic process	0.0379428	5/697	GO
	GO:0003713	transcription coactivator activity	0.0416355	22/697	GO
	GO:0004529	DNA exonuclease activity	0.0416355	5/697	GO
	GO:0016895	DNA exonuclease activity, producing 5'-phosphomonoesters	0.0416355	5/697	GO
	GO:0016758	hexosyltransferase activity	0.0421856	17/697	GO
	GO:0046982	protein heterodimerization activity	0.0471666	25/697	GO
	hsa04141	Protein processing in endoplasmic reticulum	7.02312e-16	41/417	KEGG
	hsa00510	N-Glycan biosynthesis	1.93224e-05	14/417	KEGG
	hsa03060	Protein export	5.87152e-05	9/417	KEGG
	hsa05012	Parkinson disease	0.000876437	30/417	KEGG
	hsa05203	Viral carcinogenesis	0.000924176	25/417	KEGG
	hsa04110	Cell cycle	0.000990151	21/417	KEGG
	hsa00513	Various types of N-glycan biosynthesis	0.00585529	9/417	KEGG
	hsa04120	Ubiquitin mediated proteolysis	0.00585529	18/417	KEGG
	hsa05020	Prion disease	0.00943468	27/417	KEGG
	hsa05110	Vibrio cholerae infection	0.0169152	9/417	KEGG
	hsa05016	Huntington disease	0.0471635	27/417	KEGG
	R-HSA-446203	Asparagine N-linked glycosylation	4.74545e-17	58/526	Reactome
	R-HSA-948021	Transport to the Golgi and subsequent modification	4.13391e-11	37/526	Reactome
	R-HSA-199977	ER to Golgi Anterograde Transport	1.35139e-08	30/526	Reactome
	R-HSA-72766	Translation	3.79151e-08	42/526	Reactome
	R-HSA-381119	Unfolded Protein Response (UPR)	5.54188e-07	21/526	Reactome
	R-HSA-381070	IRE1alpha activates chaperones	2.2096e-06	15/526	Reactome
	R-HSA-6807878	COPI-mediated anterograde transport	7.7881e-06	20/526	Reactome
	R-HSA-381038	XBP1(S) activates chaperone genes	7.7881e-06	14/526	Reactome
	R-HSA-69620	Cell Cycle Checkpoints	6.87292e-05	35/526	Reactome
	R-HSA-6811434	COPI-dependent Golgi-to-ER retrograde traffic	0.000103793	18/526	Reactome
	R-HSA-204005	COPII-mediated vesicle transport	0.000334906	14/526	Reactome
	R-HSA-8856688	Golgi-to-ER retrograde transport	0.000478004	20/526	Reactome
	R-HSA-453279	Mitotic G1 phase and G1/S transition	0.000730811	21/526	Reactome
	R-HSA-6811442	Intra-Golgi and retrograde Golgi-to-ER traffic	0.000965836	25/526	Reactome
	R-HSA-5368286	Mitochondrial translation initiation	0.000965836	15/526	Reactome
	R-HSA-5389840	Mitochondrial translation elongation	0.000965836	15/526	Reactome
	R-HSA-5419276	Mitochondrial translation termination	0.000965836	15/526	Reactome
	R-HSA-174143	APC/C-mediated degradation of cell cycle proteins	0.000996555	15/526	Reactome
	R-HSA-453276	Regulation of mitotic cell cycle	0.000996555	15/526	Reactome
	R-HSA-68886	M Phase	0.001221	40/526	Reactome
	R-HSA-5368287	Mitochondrial translation	0.00177851	15/526	Reactome
	R-HSA-73886	Chromosome Maintenance	0.00197708	19/526	Reactome
	R-HSA-2467813	Separation of Sister Chromatids	0.00211524	23/526	Reactome
	R-HSA-69206	G1/S Transition	0.0024426	18/526	Reactome
	R-HSA-157579	Telomere Maintenance	0.00378088	16/526	Reactome
	R-HSA-69306	DNA Replication	0.00388245	22/526	Reactome
	R-HSA-379716	Cytosolic tRNA aminoacylation	0.00399614	7/526	Reactome
	R-HSA-2500257	Resolution of Sister Chromatid Cohesion	0.00423543	17/526	Reactome
	R-HSA-389960	Formation of tubulin folding intermediates by CCT/TriC	0.00495545	7/526	Reactome
	R-HSA-69481	G2/M Checkpoints	0.00545392	20/526	Reactome
	R-HSA-68882	Mitotic Anaphase	0.00610403	25/526	Reactome
	R-HSA-2555396	Mitotic Metaphase and Anaphase	0.00632029	25/526	Reactome
	R-HSA-532668	N-glycan trimming in the ER and Calnexin/Calreticulin cycle	0.00681536	8/526	Reactome
	R-HSA-1538133	G0 and Early G1	0.00718147	7/526	Reactome
	R-HSA-176409	APC/C:Cdc20 mediated degradation of mitotic proteins	0.00795303	12/526	Reactome
	R-HSA-389957	Prefoldin mediated transfer of substrate to CCT/TriC	0.00853167	7/526	Reactome
	R-HSA-176814	Activation of APC/C and APC/C:Cdc20 mediated degradation of mitotic proteins	0.00853167	12/526	Reactome
	R-HSA-9694548	Maturation of spike protein	0.00892058	8/526	Reactome
	R-HSA-162658	Golgi Cisternae Pericentriolar Stack Reorganization	0.0100902	5/526	Reactome
	R-HSA-9645723	Diseases of programmed cell death	0.0121394	14/526	Reactome
	R-HSA-176408	Regulation of APC/C activators between G1/S and early anaphase	0.012447	12/526	Reactome
	R-HSA-9648025	EML4 and NUDC in mitotic spindle formation	0.0124479	15/526	Reactome
	R-HSA-69002	DNA Replication Pre-Initiation	0.0158599	18/526	Reactome
	R-HSA-3700989	Transcriptional Regulation by TP53	0.0158599	32/526	Reactome
	R-HSA-180786	Extension of Telomeres	0.0158599	9/526	Reactome
	R-HSA-69239	Synthesis of DNA	0.0159825	15/526	Reactome
	R-HSA-389958	Cooperation of Prefoldin and TriC/CCT in actin and tubulin folding	0.0159825	7/526	Reactome
	R-HSA-9609690	HCMV Early Events	0.0166419	16/526	Reactome
	R-HSA-73894	DNA Repair	0.0166419	30/526	Reactome
	R-HSA-379724	tRNA Aminoacylation	0.0166419	8/526	Reactome
	R-HSA-174178	APC/C:Cdh1 mediated degradation of Cdc20 and other APC/C:Cdh1 targeted proteins in late mitosis/early G1	0.0166419	11/526	Reactome
	R-HSA-68877	Mitotic Prometaphase	0.0172938	21/526	Reactome
	R-HSA-69242	S Phase	0.0174853	18/526	Reactome
	R-HSA-2559582	Senescence-Associated Secretory Phenotype (SASP)	0.0174855	14/526	Reactome
	R-HSA-390450	Folding of actin by CCT/TriC	0.0179328	4/526	Reactome
	R-HSA-1799339	SRP-dependent cotranslational protein targeting to membrane	0.0197951	14/526	Reactome
	R-HSA-69618	Mitotic Spindle Checkpoint	0.0197951	14/526	Reactome
	R-HSA-5663220	RHO GTPases Activate Formins	0.0212051	16/526	Reactome
	R-HSA-2559583	Cellular Senescence	0.0224492	20/526	Reactome
	R-HSA-68867	Assembly of the pre-replicative complex	0.0235307	16/526	Reactome
	R-HSA-6804114	TP53 Regulates Transcription of Genes Involved in G2 Cell Cycle Arrest	0.0235307	5/526	Reactome
	R-HSA-2514853	Condensation of Prometaphase Chromosomes	0.0240544	4/526	Reactome
	R-HSA-6804756	Regulation of TP53 Activity through Phosphorylation	0.0255438	12/526	Reactome
	R-HSA-9694635	Translation of Structural Proteins	0.0255438	9/526	Reactome
	R-HSA-9772573	Late SARS-CoV-2 Infection Events	0.0306182	10/526	Reactome
	R-HSA-69205	G1/S-Specific Transcription	0.0310015	6/526	Reactome
	R-HSA-9675126	Diseases of mitotic cell cycle	0.0327613	7/526	Reactome
	R-HSA-141424	Amplification of signal from the kinetochores	0.0337827	12/526	Reactome
	R-HSA-141444	Amplification of signal from unattached kinetochores via a MAD2 inhibitory signal	0.0337827	12/526	Reactome
	R-HSA-9018519	Estrogen-dependent gene expression	0.0337827	16/526	Reactome
	R-HSA-3781860	Diseases associated with N-glycosylation of proteins	0.0337827	5/526	Reactome
	R-HSA-174184	Cdc20:Phospho-APC/C mediated degradation of Cyclin A	0.0380783	10/526	Reactome
	R-HSA-5693538	Homology Directed Repair	0.039248	15/526	Reactome
	R-HSA-8866652	Synthesis of active ubiquitin: roles of E1 and E2 enzymes	0.0401709	6/526	Reactome
	R-HSA-179419	APC:Cdc20 mediated degradation of cell cycle proteins prior to satisfation of the cell cycle checkpoint	0.0404988	10/526	Reactome
	R-HSA-69275	G2/M Transition	0.0413091	19/526	Reactome
	R-HSA-5693532	DNA Double-Strand Break Repair	0.0427664	17/526	Reactome
	R-HSA-453274	Mitotic G2-G2/M phases	0.0446775	19/526	Reactome
	R-HSA-68875	Mitotic Prophase	0.0446775	15/526	Reactome

## Sheet: Table S9
	Table S9 Enrichment analysis on genes downregulated at day 7 post-influenza vaccination compared with baseline
	ID	Description	Adjusted P values	GeneRatio	Datasets
	GO:0071216	cellular response to biotic stimulus	0.00190579	7/41	GO
	GO:0010959	regulation of metal ion transport	0.00190579	8/41	GO
	GO:0010720	positive regulation of cell development	0.00190579	8/41	GO
	GO:0007566	embryo implantation	0.00201393	4/41	GO
	GO:0071222	cellular response to lipopolysaccharide	0.00201393	6/41	GO
	GO:0032496	response to lipopolysaccharide	0.00201393	7/41	GO
	GO:0019221	cytokine-mediated signaling pathway	0.00201393	8/41	GO
	GO:0071219	cellular response to molecule of bacterial origin	0.00201393	6/41	GO
	GO:0031663	lipopolysaccharide-mediated signaling pathway	0.00201393	4/41	GO
	GO:0002237	response to molecule of bacterial origin	0.00201393	7/41	GO
	GO:0014015	positive regulation of gliogenesis	0.00213142	4/41	GO
	GO:0050867	positive regulation of cell activation	0.00269869	7/41	GO
	GO:0051924	regulation of calcium ion transport	0.00271712	6/41	GO
	GO:1903706	regulation of hemopoiesis	0.00319351	7/41	GO
	GO:0046209	nitric oxide metabolic process	0.00319351	4/41	GO
	GO:2001057	reactive nitrogen species metabolic process	0.00319351	4/41	GO
	GO:0030217	T cell differentiation	0.00388854	6/41	GO
	GO:0070098	chemokine-mediated signaling pathway	0.00388854	4/41	GO
	GO:0060326	cell chemotaxis	0.00420966	6/41	GO
	GO:1990868	response to chemokine	0.00420966	4/41	GO
	GO:1990869	cellular response to chemokine	0.00420966	4/41	GO
	GO:1902105	regulation of leukocyte differentiation	0.00420966	6/41	GO
	GO:0032755	positive regulation of interleukin-6 production	0.00420966	4/41	GO
	GO:1903131	mononuclear cell differentiation	0.00420966	7/41	GO
	GO:0050764	regulation of phagocytosis	0.00420966	4/41	GO
	GO:0051251	positive regulation of lymphocyte activation	0.00429357	6/41	GO
	GO:0014013	regulation of gliogenesis	0.00505959	4/41	GO
	GO:0045429	positive regulation of nitric oxide biosynthetic process	0.00568908	3/41	GO
	GO:0032735	positive regulation of interleukin-12 production	0.00589585	3/41	GO
	GO:1904407	positive regulation of nitric oxide metabolic process	0.006107	3/41	GO
	GO:0045646	regulation of erythrocyte differentiation	0.0066696	3/41	GO
	GO:0009743	response to carbohydrate	0.0066696	5/41	GO
	GO:0006953	acute-phase response	0.0066696	3/41	GO
	GO:0006909	phagocytosis	0.0066696	5/41	GO
	GO:0002696	positive regulation of leukocyte activation	0.0066696	6/41	GO
	GO:0050863	regulation of T cell activation	0.0066696	6/41	GO
	GO:1903037	regulation of leukocyte cell-cell adhesion	0.0066696	6/41	GO
	GO:0030595	leukocyte chemotaxis	0.00680818	5/41	GO
	GO:0097529	myeloid leukocyte migration	0.00680818	5/41	GO
	GO:0050870	positive regulation of T cell activation	0.00772559	5/41	GO
	GO:0050805	negative regulation of synaptic transmission	0.00870415	3/41	GO
	GO:0001660	fever generation	0.00887866	2/41	GO
	GO:0002765	immune response-inhibiting signal transduction	0.00887866	2/41	GO
	GO:0007159	leukocyte cell-cell adhesion	0.00928335	6/41	GO
	GO:0030098	lymphocyte differentiation	0.00951627	6/41	GO
	GO:0031650	regulation of heat generation	0.00951627	2/41	GO
	GO:0052547	regulation of peptidase activity	0.00951627	6/41	GO
	GO:0032868	response to insulin	0.00951627	5/41	GO
	GO:1903039	positive regulation of leukocyte cell-cell adhesion	0.00951627	5/41	GO
	GO:0043434	response to peptide hormone	0.00951627	6/41	GO
	GO:0045428	regulation of nitric oxide biosynthetic process	0.00998016	3/41	GO
	GO:0032757	positive regulation of interleukin-8 production	0.0100913	3/41	GO
	GO:0031392	regulation of prostaglandin biosynthetic process	0.0100913	2/41	GO
	GO:0032615	interleukin-12 production	0.0100913	3/41	GO
	GO:0032655	regulation of interleukin-12 production	0.0100913	3/41	GO
	GO:0031349	positive regulation of defense response	0.0100913	6/41	GO
	GO:0080164	regulation of nitric oxide metabolic process	0.0102661	3/41	GO
	GO:0006816	calcium ion transport	0.0115014	6/41	GO
	GO:0071639	positive regulation of monocyte chemotactic protein-1 production	0.0119304	2/41	GO
	GO:2001279	regulation of unsaturated fatty acid biosynthetic process	0.0119304	2/41	GO
	GO:0032722	positive regulation of chemokine production	0.0119304	3/41	GO
	GO:0002548	monocyte chemotaxis	0.0120745	3/41	GO
	GO:0051607	defense response to virus	0.0120745	5/41	GO
	GO:0140546	defense response to symbiont	0.0120745	5/41	GO
	GO:0050766	positive regulation of phagocytosis	0.0124713	3/41	GO
	GO:0071260	cellular response to mechanical stimulus	0.0124713	3/41	GO
	GO:0032635	interleukin-6 production	0.0132817	4/41	GO
	GO:0032675	regulation of interleukin-6 production	0.0132817	4/41	GO
	GO:0150076	neuroinflammatory response	0.0132817	3/41	GO
	GO:0031649	heat generation	0.0132817	2/41	GO
	GO:0006809	nitric oxide biosynthetic process	0.0132817	3/41	GO
	GO:0042063	gliogenesis	0.0132817	5/41	GO
	GO:0001819	positive regulation of cytokine production	0.0132817	6/41	GO
	GO:0022409	positive regulation of cell-cell adhesion	0.0132817	5/41	GO
	GO:0022407	regulation of cell-cell adhesion	0.0132817	6/41	GO
	GO:0032310	prostaglandin secretion	0.0136053	2/41	GO
	GO:0051770	positive regulation of nitric-oxide synthase biosynthetic process	0.0136053	2/41	GO
	GO:0010952	positive regulation of peptidase activity	0.0136053	4/41	GO
	GO:0071496	cellular response to external stimulus	0.0136053	5/41	GO
	GO:0007565	female pregnancy	0.0138677	4/41	GO
	GO:0062012	regulation of small molecule metabolic process	0.0140157	5/41	GO
	GO:0098543	detection of other organism	0.0143148	2/41	GO
	GO:0140029	exocytic process	0.0144283	3/41	GO
	GO:0052548	regulation of endopeptidase activity	0.0144569	5/41	GO
	GO:0033077	T cell differentiation in thymus	0.015621	3/41	GO
	GO:0060252	positive regulation of glial cell proliferation	0.0163354	2/41	GO
	GO:0071605	monocyte chemotactic protein-1 production	0.0163354	2/41	GO
	GO:0071637	regulation of monocyte chemotactic protein-1 production	0.0163354	2/41	GO
	GO:0002223	stimulatory C-type lectin receptor signaling pathway	0.0167985	2/41	GO
	GO:0045723	positive regulation of fatty acid biosynthetic process	0.0167985	2/41	GO
	GO:0051767	nitric-oxide synthase biosynthetic process	0.0167985	2/41	GO
	GO:0051769	regulation of nitric-oxide synthase biosynthetic process	0.0167985	2/41	GO
	GO:1990840	response to lectin	0.0167985	2/41	GO
	GO:1990858	cellular response to lectin	0.0167985	2/41	GO
	GO:0044703	multi-organism reproductive process	0.0170408	4/41	GO
	GO:0002758	innate immune response-activating signaling pathway	0.017474	4/41	GO
	GO:0045862	positive regulation of proteolysis	0.0180751	5/41	GO
	GO:0019217	regulation of fatty acid metabolic process	0.0180751	3/41	GO
	GO:0045637	regulation of myeloid cell differentiation	0.0184907	4/41	GO
	GO:0098581	detection of external biotic stimulus	0.0187571	2/41	GO
	GO:0044706	multi-multicellular organism process	0.0187571	4/41	GO
	GO:0032642	regulation of chemokine production	0.0189957	3/41	GO
	GO:0032602	chemokine production	0.0193696	3/41	GO
	GO:0046697	decidualization	0.0196363	2/41	GO
	GO:0032677	regulation of interleukin-8 production	0.0212936	3/41	GO
	GO:0002573	myeloid leukocyte differentiation	0.0214535	4/41	GO
	GO:0032637	interleukin-8 production	0.0214835	3/41	GO
	GO:0050900	leukocyte migration	0.0223399	5/41	GO
	GO:0050769	positive regulation of neurogenesis	0.0223399	4/41	GO
	GO:0030593	neutrophil chemotaxis	0.0223399	3/41	GO
	GO:0062207	regulation of pattern recognition receptor signaling pathway	0.0223399	3/41	GO
	GO:0002218	activation of innate immune response	0.0223399	4/41	GO
	GO:0002675	positive regulation of acute inflammatory response	0.0226446	2/41	GO
	GO:0010001	glial cell differentiation	0.0226446	4/41	GO
	GO:1902106	negative regulation of leukocyte differentiation	0.022869	3/41	GO
	GO:0050670	regulation of lymphocyte proliferation	0.0230956	4/41	GO
	GO:0010575	positive regulation of vascular endothelial growth factor production	0.0230956	2/41	GO
	GO:0015732	prostaglandin transport	0.0230956	2/41	GO
	GO:0090025	regulation of monocyte chemotaxis	0.0230956	2/41	GO
	GO:0009615	response to virus	0.0239073	5/41	GO
	GO:0032944	regulation of mononuclear cell proliferation	0.0239073	4/41	GO
	GO:0002507	tolerance induction	0.0239073	2/41	GO
	GO:0021602	cranial nerve morphogenesis	0.0239073	2/41	GO
	GO:0002526	acute inflammatory response	0.0239165	3/41	GO
	GO:1904659	glucose transmembrane transport	0.0239165	3/41	GO
	GO:1903707	negative regulation of hemopoiesis	0.0243251	3/41	GO
	GO:0071346	cellular response to type II interferon	0.0247366	3/41	GO
	GO:0008645	hexose transmembrane transport	0.025151	3/41	GO
	GO:0030099	myeloid cell differentiation	0.0253305	5/41	GO
	GO:0001516	prostaglandin biosynthetic process	0.0253305	2/41	GO
	GO:0033198	response to ATP	0.0253305	2/41	GO
	GO:0046457	prostanoid biosynthetic process	0.0253305	2/41	GO
	GO:0021782	glial cell development	0.0254018	3/41	GO
	GO:0015749	monosaccharide transmembrane transport	0.0258194	3/41	GO
	GO:1901889	negative regulation of cell junction assembly	0.0263289	2/41	GO
	GO:0071675	regulation of mononuclear cell migration	0.0266628	3/41	GO
	GO:0002761	regulation of myeloid leukocyte differentiation	0.0268924	3/41	GO
	GO:0071901	negative regulation of protein serine/threonine kinase activity	0.0268924	3/41	GO
	GO:0032743	positive regulation of interleukin-2 production	0.0269378	2/41	GO
	GO:0034121	regulation of toll-like receptor signaling pathway	0.0269378	2/41	GO
	GO:0006690	icosanoid metabolic process	0.0273582	3/41	GO
	GO:0045936	negative regulation of phosphate metabolic process	0.0273582	5/41	GO
	GO:0002688	regulation of leukocyte chemotaxis	0.0273582	3/41	GO
	GO:0010563	negative regulation of phosphorus metabolic process	0.0273582	5/41	GO
	GO:0001893	maternal placenta development	0.0273582	2/41	GO
	GO:0051968	positive regulation of synaptic transmission, glutamatergic	0.0273582	2/41	GO
	GO:1990266	neutrophil migration	0.0280922	3/41	GO
	GO:0070663	regulation of leukocyte proliferation	0.0280922	4/41	GO
	GO:0045589	regulation of regulatory T cell differentiation	0.0281269	2/41	GO
	GO:0046683	response to organophosphorus	0.0281269	3/41	GO
	GO:0051928	positive regulation of calcium ion transport	0.0281269	3/41	GO
	GO:0030218	erythrocyte differentiation	0.0285585	3/41	GO
	GO:0002764	immune response-regulating signaling pathway	0.0286809	5/41	GO
	GO:0071621	granulocyte chemotaxis	0.0288044	3/41	GO
	GO:0007611	learning or memory	0.0295575	4/41	GO
	GO:0034219	carbohydrate transmembrane transport	0.0295575	3/41	GO
	GO:0009595	detection of biotic stimulus	0.0295575	2/41	GO
	GO:0032728	positive regulation of interferon-beta production	0.0295575	2/41	GO
	GO:0045923	positive regulation of fatty acid metabolic process	0.0295575	2/41	GO
	GO:0010565	regulation of cellular ketone metabolic process	0.030179	3/41	GO
	GO:0051962	positive regulation of nervous system development	0.0302203	4/41	GO
	GO:0045066	regulatory T cell differentiation	0.0302321	2/41	GO
	GO:0060251	regulation of glial cell proliferation	0.0302321	2/41	GO
	GO:0002831	regulation of response to biotic stimulus	0.0302321	5/41	GO
	GO:0034101	erythrocyte homeostasis	0.0314282	3/41	GO
	GO:0034341	response to type II interferon	0.0314282	3/41	GO
	GO:0010721	negative regulation of cell development	0.0314282	4/41	GO
	GO:0150077	regulation of neuroinflammatory response	0.0324939	2/41	GO
	GO:0014074	response to purine-containing compound	0.0334126	3/41	GO
	GO:0034765	regulation of monoatomic ion transmembrane transport	0.0334126	5/41	GO
	GO:0032733	positive regulation of interleukin-10 production	0.0334735	2/41	GO
	GO:0045785	positive regulation of cell adhesion	0.0342143	5/41	GO
	GO:0045687	positive regulation of glial cell differentiation	0.0346523	2/41	GO
	GO:0002683	negative regulation of immune system process	0.0351323	5/41	GO
	GO:0050804	modulation of chemical synaptic transmission	0.0351323	5/41	GO
	GO:0099177	regulation of trans-synaptic signaling	0.0351486	5/41	GO
	GO:0045089	positive regulation of innate immune response	0.0351486	4/41	GO
	GO:0010677	negative regulation of cellular carbohydrate metabolic process	0.0361229	2/41	GO
	GO:0014003	oligodendrocyte development	0.0361229	2/41	GO
	GO:0031295	T cell costimulation	0.0361229	2/41	GO
	GO:0097028	dendritic cell differentiation	0.0361229	2/41	GO
	GO:0002253	activation of immune response	0.0361229	5/41	GO
	GO:0045834	positive regulation of lipid metabolic process	0.0361229	3/41	GO
	GO:0046651	lymphocyte proliferation	0.0362678	4/41	GO
	GO:0050729	positive regulation of inflammatory response	0.0377472	3/41	GO
	GO:0031294	lymphocyte costimulation	0.0380983	2/41	GO
	GO:0140353	lipid export from cell	0.0380983	2/41	GO
	GO:0032943	mononuclear cell proliferation	0.0380983	4/41	GO
	GO:0008643	carbohydrate transport	0.0380983	3/41	GO
	GO:0097530	granulocyte migration	0.0380983	3/41	GO
	GO:0070372	regulation of ERK1 and ERK2 cascade	0.0383336	4/41	GO
	GO:0002673	regulation of acute inflammatory response	0.0383336	2/41	GO
	GO:0006110	regulation of glycolytic process	0.0383336	2/41	GO
	GO:0032309	icosanoid secretion	0.0383336	2/41	GO
	GO:0050890	cognition	0.0387625	4/41	GO
	GO:0051092	positive regulation of NF-kappaB transcription factor activity	0.0389407	3/41	GO
	GO:0071470	cellular response to osmotic stress	0.0393016	2/41	GO
	GO:0006633	fatty acid biosynthetic process	0.0399085	3/41	GO
	GO:0006692	prostanoid metabolic process	0.0400688	2/41	GO
	GO:0006693	prostaglandin metabolic process	0.0400688	2/41	GO
	GO:0042304	regulation of fatty acid biosynthetic process	0.0400688	2/41	GO
	GO:0045912	negative regulation of carbohydrate metabolic process	0.0414402	2/41	GO
	GO:0002833	positive regulation of response to biotic stimulus	0.0415245	4/41	GO
	GO:0070665	positive regulation of leukocyte proliferation	0.0417965	3/41	GO
	GO:0002762	negative regulation of myeloid leukocyte differentiation	0.0417965	2/41	GO
	GO:0006636	unsaturated fatty acid biosynthetic process	0.0417965	2/41	GO
	GO:0006968	cellular defense response	0.0417965	2/41	GO
	GO:0010543	regulation of platelet activation	0.0417965	2/41	GO
	GO:0051250	negative regulation of lymphocyte activation	0.0425367	3/41	GO
	GO:0050806	positive regulation of synaptic transmission	0.0437406	3/41	GO
	GO:0002262	myeloid cell homeostasis	0.0439252	3/41	GO
	GO:0010950	positive regulation of endopeptidase activity	0.0439252	3/41	GO
	GO:0014009	glial cell proliferation	0.0439252	2/41	GO
	GO:0071214	cellular response to abiotic stimulus	0.0444665	4/41	GO
	GO:0104004	cellular response to environmental stimulus	0.0444665	4/41	GO
	GO:0061900	glial cell activation	0.0448873	2/41	GO
	GO:0070371	ERK1 and ERK2 cascade	0.0449683	4/41	GO
	GO:0007187	G protein-coupled receptor signaling pathway, coupled to cyclic nucleotide second messenger	0.04552	2/41	GO
	GO:0032608	interferon-beta production	0.04552	2/41	GO
	GO:0032648	regulation of interferon-beta production	0.04552	2/41	GO
	GO:0019216	regulation of lipid metabolic process	0.04552	4/41	GO
	GO:1904062	regulation of monoatomic cation transmembrane transport	0.0462367	4/41	GO
	GO:0043470	regulation of carbohydrate catabolic process	0.0465987	2/41	GO
	GO:0070661	leukocyte proliferation	0.0467497	4/41	GO
	GO:0045580	regulation of T cell differentiation	0.0477353	3/41	GO
	GO:0006887	exocytosis	0.0477353	4/41	GO
	GO:0006611	protein export from nucleus	0.0486295	2/41	GO
	GO:0010574	regulation of vascular endothelial growth factor production	0.0486295	2/41	GO
	GO:0006109	regulation of carbohydrate metabolic process	0.0486295	3/41	GO
	GO:0009266	response to temperature stimulus	0.0486295	3/41	GO
	GO:0042129	regulation of T cell proliferation	0.0486295	3/41	GO
	GO:1902107	positive regulation of leukocyte differentiation	0.0486295	3/41	GO
	GO:1903708	positive regulation of hemopoiesis	0.0486295	3/41	GO
	GO:0021545	cranial nerve development	0.0486295	2/41	GO
	GO:0043407	negative regulation of MAP kinase activity	0.0486295	2/41	GO
	GO:0046824	positive regulation of nucleocytoplasmic transport	0.0486295	2/41	GO
	GO:0034113	heterotypic cell-cell adhesion	0.0493715	2/41	GO
	GO:0035306	positive regulation of dephosphorylation	0.0493715	2/41	GO
	GO:0046456	icosanoid biosynthetic process	0.0493715	2/41	GO
	GO:0060135	maternal process involved in female pregnancy	0.0493715	2/41	GO
	GO:0042287	MHC protein binding	0.0188152	3/41	GO
	GO:0032396	inhibitory MHC class I receptor activity	0.0188152	2/41	GO
	GO:0032393	MHC class I receptor activity	0.0290618	2/41	GO
	GO:0042288	MHC class I protein binding	0.0352967	2/41	GO
	hsa04625	C-type lectin receptor signaling pathway	1.72696e-05	6/22	KEGG
	hsa05323	Rheumatoid arthritis	0.00408187	4/22	KEGG
	hsa04668	TNF signaling pathway	0.00600459	4/22	KEGG
	hsa05144	Malaria	0.00668853	3/22	KEGG
	hsa04060	Cytokine-cytokine receptor interaction	0.0155312	5/22	KEGG
	hsa05140	Leishmaniasis	0.0159171	3/22	KEGG
	hsa04662	B cell receptor signaling pathway	0.0162489	3/22	KEGG
	hsa04062	Chemokine signaling pathway	0.0162489	4/22	KEGG
	hsa04657	IL-17 signaling pathway	0.0166457	3/22	KEGG
	hsa05417	Lipid and atherosclerosis	0.0166457	4/22	KEGG
	hsa04061	Viral protein interaction with cytokine and cytokine receptor	0.0166457	3/22	KEGG
	hsa05142	Chagas disease	0.0166457	3/22	KEGG
	hsa04064	NF-kappa B signaling pathway	0.0166457	3/22	KEGG
	hsa05163	Human cytomegalovirus infection	0.0166457	4/22	KEGG
	hsa04620	Toll-like receptor signaling pathway	0.0168844	3/22	KEGG
	hsa04380	Osteoclast differentiation	0.029739	3/22	KEGG
	hsa05418	Fluid shear stress and atherosclerosis	0.0303713	3/22	KEGG
	hsa04145	Phagosome	0.036783	3/22	KEGG
	hsa05161	Hepatitis B	0.04155	3/22	KEGG
	hsa05134	Legionellosis	0.045152	2/22	KEGG
	R-HSA-6783783	Interleukin-10 signaling	0.00119483	4/29	Reactome
	R-HSA-380108	Chemokine receptors bind chemokines	0.0449099	3/29	Reactome

## Sheet: Table S10
	Table S10 DEGs identified between high and low responders at day 7 post-influenza vaccination
	Gene	log2FCs	Average Expression	P values	Adjusted P values
	CD38	0.688212	7.1128	2.72344e-13	2.74686e-09
	ITM2C	0.515832	7.71882	1.48963e-12	5.00812e-09
	TNFRSF17	1.14412	3.7731	1.12725e-12	5.00812e-09
	JCHAIN	0.733858	9.91228	2.82134e-12	7.114e-09
	GLDC	0.751225	3.20159	3.68767e-12	7.43877e-09
	HSP90B1	0.260891	10.2431	1.77625e-11	2.98588e-08
	ELL2	0.501455	5.67307	2.48184e-11	3.15124e-08
	GPRC5D	0.704476	3.51114	2.4995e-11	3.15124e-08
	SEL1L3	0.303779	7.43652	1.47032e-10	1.64774e-07
	PRDX4	0.289493	4.82351	2.492e-10	2.51343e-07
	PDIA4	0.306904	8.1549	2.54977e-09	2.33791e-06
	SRPRB	0.183206	6.79997	4.04919e-09	3.40335e-06
	FKBP11	0.259501	6.45837	4.7517e-09	3.42326e-06
	SDF2L1	0.242969	5.47984	4.74439e-09	3.42326e-06
	MANF	0.224154	7.63125	7.2543e-09	4.87779e-06
	COBLL1	0.441917	4.17493	1.22342e-08	7.71216e-06
	UBE2J1	0.240045	7.53555	1.46368e-08	8.68392e-06
	KDELR2	0.218859	7.71423	3.21744e-08	1.80284e-05
	NT5DC2	0.438893	4.25354	3.90493e-08	2.0729e-05
	CDC20	0.387765	3.17358	4.52678e-08	2.25179e-05
	CAV1	0.472085	2.33651	4.68844e-08	2.25179e-05
	POU2AF1	0.400453	5.62295	7.7094e-08	3.53441e-05
	PTTG1	0.222284	3.52732	1.27056e-07	5.57168e-05
	SLC44A1	0.1995	6.76163	1.44662e-07	6.07942e-05
	DENND5B	0.446088	2.79569	1.95297e-07	7.87908e-05
	DLGAP5	0.354451	1.87695	2.8377e-07	0.000110081
	CRELD2	0.164382	6.0895	3.61499e-07	0.00013504
	BUB1	0.423302	2.78323	4.83131e-07	0.000174031
	TYMS	0.396304	3.96888	7.14643e-07	0.000240292
	CCNB2	0.336206	2.20413	7.14729e-07	0.000240292
	TK1	0.276867	4.27918	9.25161e-07	0.000291599
	STT3A	0.189129	8.17539	9.22385e-07	0.000291599
	ISG20	0.169398	8.3833	1.05269e-06	0.000321742
	SPATS2	0.277938	3.8613	1.42105e-06	0.000409507
	TOP2A	0.365302	2.17301	1.40032e-06	0.000409507
	PDIA6	0.149056	9.62795	1.56687e-06	0.000438983
	SEC61A1	0.125744	8.43727	1.70122e-06	0.000463742
	PNOC	0.263835	5.35008	2.01574e-06	0.000535021
	IGLL1	0.292218	5.10793	2.50396e-06	0.000631373
	IDH2	0.135114	7.74462	2.30503e-06	0.000596117
	GORASP2	0.0962707	7.26489	2.84514e-06	0.000699905
	EDEM1	0.145486	7.5111	2.94293e-06	0.000706723
	MAGED1	0.147149	5.71578	3.33371e-06	0.000769141
	TPD52	0.211325	3.82417	3.38292e-06	0.000769141
	MOXD1	0.334293	2.00623	3.54786e-06	0.000769141
	CASP3	0.146579	5.07422	3.6604e-06	0.000769141
	SSPN	0.366814	2.78231	3.54563e-06	0.000769141
	PARM1	0.319266	3.23404	3.58952e-06	0.000769141
	SLC35F2	0.203633	4.79837	4.49627e-06	0.000902256
	ZWINT	0.314278	3.46426	4.56227e-06	0.000902256
	SEC61B	0.108235	8.53657	4.16106e-06	0.000856499
	NUSAP1	0.24257	2.98736	5.51648e-06	0.00106361
	AARS1	0.133432	6.79328	5.58908e-06	0.00106361
	MANEA	0.267256	5.03919	6.94729e-06	0.00125126
	TNFRSF13B	0.312705	5.89839	6.77832e-06	0.00124302
	PIM2	0.205523	7.99614	6.2739e-06	0.00117182
	CDC45	0.273413	2.59134	8.36483e-06	0.00145462
	PSAT1	0.254183	3.88893	9.23844e-06	0.00156491
	DERL1	0.130481	7.48095	8.22647e-06	0.00145462
	TMED3	0.104613	6.47177	9.30939e-06	0.00156491
	SLC25A4	0.167504	5.20583	1.00179e-05	0.0016564
	MYO1D	0.308739	3.99269	1.22189e-05	0.00189599
	B4GALT3	0.12784	6.39829	1.2134e-05	0.00189599
	SHMT2	0.107025	7.80542	1.20787e-05	0.00189599
	DCPS	0.158161	6.07657	1.34142e-05	0.00201933
	SH3BGRL	-0.0885946	9.6336	1.1199e-05	0.00182183
	TRAM2	0.181686	5.11837	1.44532e-05	0.00214375
	STOML2	0.102647	7.10834	1.33304e-05	0.00201933
	RASGRP3	0.252957	3.7865	1.61664e-05	0.00229654
	IRF4	0.193381	6.86877	1.53694e-05	0.00221452
	HYOU1	0.140725	7.4843	1.49243e-05	0.00218155
	DIPK1A	0.185728	5.96795	1.64418e-05	0.00230322
	UBE2G1	0.102841	7.17339	1.79757e-05	0.0024836
	ADA	0.156194	6.7503	2.34087e-05	0.003148
	ITM2B	-0.0733331	9.85374	2.03545e-05	0.00277427
	PLAAT2	0.251991	2.26963	3.03871e-05	0.00398032
	AURKB	0.268935	4.2108	3.28209e-05	0.00419028
	CCT7	0.0751661	9.15047	2.73383e-05	0.00362808
	SLC35B1	0.105849	6.6897	3.17229e-05	0.00410201
	DDB1	0.0701055	8.28652	3.71836e-05	0.00468792
	PREB	0.146089	6.97586	4.02084e-05	0.00494564
	PHGDH	0.226455	5.10719	4.65352e-05	0.00565487
	CALR	0.105273	9.20799	3.76686e-05	0.00469044
	PRMT1	0.106883	6.78128	5.11197e-05	0.00599527
	HEBP2	-0.140223	8.15894	4.74462e-05	0.00569694
	APOBEC3B	0.563443	3.35289	6.00728e-05	0.0069643
	SRPRA	0.082546	8.61377	4.98202e-05	0.00591161
	ABCB9	0.23809	3.11304	7.33381e-05	0.00827455
	TMED9	0.100201	6.8981	6.61215e-05	0.00757842
	SEC61G	0.0996853	6.93759	7.38359e-05	0.00827455
	LAX1	0.170022	5.89371	9.0795e-05	0.0099539
	SPCS1	0.0884774	8.75449	7.96034e-05	0.00882286
	HSPD1	0.093512	7.08916	9.76471e-05	0.0103931
	TMEM214	0.100182	7.21654	9.78922e-05	0.0103931
	UAP1	0.177192	4.49316	0.000120758	0.0125563
	FBXL5	-0.0985293	9.01736	9.57309e-05	0.0103822
	GINS3	0.183951	3.28145	0.000133387	0.0135893
	GPM6B	0.213509	1.46265	0.000135364	0.0136528
	GGH	0.249459	2.33858	0.000139597	0.0139266
	SIX5	0.203505	4.44665	0.000142895	0.0139266
	ATP5MC1	0.100044	6.54186	0.000126705	0.0130402
	SHCBP1	0.257955	2.55542	0.000158333	0.015209
	CD27	0.201161	8.69183	0.000118622	0.0124627
	UBE2C	0.208539	3.45569	0.00016371	0.0154315
	FKBP2	0.116388	6.3646	0.000141415	0.0139266
	SLC1A4	0.303582	4.73197	0.000161991	0.0154136
	CCT3	0.0915311	7.26993	0.000143602	0.0139266
	SLC7A1	0.110695	5.50833	0.000175763	0.0164143
	NPAS3	-0.195206	1.98833	0.000196715	0.0172952
	FANCE	0.130115	4.48425	0.000194822	0.0172952
	MYBL2	0.273209	4.63491	0.000197199	0.0172952
	FAM98A	0.153862	4.92998	0.000194197	0.0172952
	KIF2C	0.222905	1.88877	0.000214098	0.0182999
	MKI67	0.269862	2.36188	0.00021848	0.0185176
	HIBCH	0.170508	3.11771	0.00022377	0.0187649
	PCLAF	0.225764	2.40621	0.000225119	0.0187649
	CEP97	0.173359	4.19196	0.000236844	0.0195804
	RRBP1	0.120624	6.15432	0.000208099	0.0180938
	LGALS8	-0.0878242	7.57946	0.000190859	0.0172952
	BUB1B	0.204143	1.58947	0.000252126	0.0205076
	SSR4	0.0873621	7.69356	0.000194376	0.0172952
	RAP1GDS1	0.0791264	6.34086	0.000212922	0.0182999
	PDGFC	-0.225889	4.30942	0.000257604	0.0206206
	BHLHE41	0.220635	3.41373	0.000271837	0.0214199
	P4HB	0.0848934	9.58303	0.00018676	0.0172813
	FAM50B	0.150477	5.51511	0.000248024	0.0203379
	ATP7B	-0.194304	2.41099	0.000277391	0.0215212
	AURKA	0.182465	2.51	0.000288147	0.0221851
	STIL	0.151583	2.00704	0.000304042	0.0230569
	OSBPL10	0.281792	5.9506	0.000276545	0.0215212
	SOX15	-0.192351	3.14754	0.000336121	0.0249902
	PARP1	0.114101	7.39776	0.000263538	0.0209295
	SND1	0.0900338	8.57956	0.000254242	0.0205143
	LOXL2	0.153257	2.83672	0.000357315	0.0259272
	ASPM	0.204112	1.64453	0.000362172	0.0260919
	GOT2	0.0825875	7.31194	0.000313719	0.0236132
	WFS1	0.191076	3.96829	0.000408922	0.0288419
	DDOST	0.0882907	8.13618	0.000303905	0.0230569
	GMNN	0.201296	2.58507	0.000433291	0.0299034
	IPO5	0.1022	7.29263	0.000338498	0.0249902
	ZNF215	0.192429	1.31851	0.000444592	0.0299034
	BIRC5	0.235485	2.84753	0.000456317	0.0304795
	NCOA3	0.110974	7.82994	0.000339446	0.0249902
	RNF146	-0.102816	4.99144	0.000444726	0.0299034
	CCNA2	0.200897	3.37511	0.000490386	0.0315034
	REXO2	0.100239	5.82237	0.000429125	0.0298745
	IFNAR1	0.127756	6.58653	0.000401273	0.0285017
	FANCG	0.122001	3.59821	0.000499064	0.031858
	EDF1	0.0818216	9.56189	0.000343522	0.025107
	SPCS3	0.113382	8.05819	0.000380376	0.027209
	CENPU	0.204126	1.89491	0.000534841	0.0335056
	HAX1	0.100264	6.47705	0.000437461	0.0299034
	TUBG1	0.145783	5.36806	0.000488939	0.0315034
	ZEB2	-0.140438	7.19929	0.000429487	0.0298745
	CEP55	0.227957	1.81416	0.0005781	0.0353377
	CYCS	0.100073	6.45343	0.000466671	0.0307637
	AQP3	0.176454	7.58402	0.000443408	0.0299034
	LGMN	0.157657	5.60971	0.000528087	0.0332893
	EIF3B	0.0683258	7.54594	0.000482055	0.0315034
	TRIP13	0.206893	1.83395	0.00066849	0.0401332
	SUB1	0.097024	8.8998	0.000460915	0.0305841
	LMAN1	0.144135	6.45123	0.000551691	0.0343478
	SDC1	0.169477	4.32041	0.000686904	0.0407536
	IGF1	0.157275	2.415	0.000718425	0.0418205
	SMPDL3B	-0.173682	2.60851	0.000726803	0.0418888
	MLEC	0.118362	6.76601	0.000576306	0.0353377
	CENPA	0.210795	2.85365	0.000746657	0.0427885
	ARRB2	-0.0969233	9.37345	0.000488037	0.0315034
	HNRNPAB	0.0619999	8.58533	0.000520322	0.0330061
	MELK	0.214582	1.82918	0.000758243	0.0429687
	CAMK1G	0.191529	2.22883	0.00078617	0.0435677
	CNPY2	0.0861074	6.83296	0.000614294	0.0373239
	HACD3	0.0978937	5.02663	0.000758321	0.0429687
	GNG7	0.147743	5.3373	0.000767436	0.043002
	GINS2	0.174443	2.12735	0.000868667	0.0472894
	RAB27B	-0.226201	7.0645	0.000654258	0.0395141
	SDCBP	-0.107056	9.44968	0.000562679	0.0348171
	IFT57	0.140317	4.14523	0.000863706	0.0472894
	ALDH1A1	-0.225597	6.97577	0.000699084	0.0412337
	AMPD1	0.139151	1.37238	0.000943238	0.0498089
	ADSL	0.0722222	6.98876	0.000716376	0.0418205
	CD79A	0.212843	8.08072	0.000674344	0.0402452
	GPR25	0.164906	5.18056	0.000872083	0.0472894
	DCTPP1	0.077307	7.52814	0.000721472	0.0418205
	CDK12	0.0981444	5.63411	0.000898559	0.0482068
	HARS1	0.0881811	6.63955	0.000831007	0.0458008
	COG2	0.086037	5.79254	0.000910855	0.0486079
	PLCG2	0.0982853	6.39552	0.000888683	0.0479319
	HSPA5	0.10675	8.85964	0.000775883	0.0432351
	PTBP3	-0.0486599	9.29438	0.000764351	0.043002
	HSPA4	0.0692934	6.50538	0.000934059	0.0495838

[truncated: 12 more sheets: Table S11, Table S12, Table S13, Table S14, Table S15, Table S16, Table S17, Table S18, Table S19, Table S20, Table S21, Table S22]
